# Supplementary material for: Li0.17Na5.83Mo11O36
Source: Acta Crystallogr Sect E Struct Rep Online. 2012 Nov 3;68(Pt 12):i88. doi: 10.1107/S1600536812044224 (PMC3588700; doi:10.1107/S1600536812044224)
Supplement: Supplementary file 1 [file e-68-00i88-sup1.cif]

##############################################################################
#                                                                            #
# This CIF contains the data in a paper accepted for publication in          #
# Acta Crystallographica Section E. It conforms to the requirements of       #
# Notes for Authors for Acta Crystallographica Section E, and has been       #
# peer reviewed under the auspices of the IUCr Commission on Journals.       #
#                                                                            #
# Full details of the Crystallographic Information File format               #
# are given in the paper "The Crystallographic Information File (CIF):       #
# a New Standard Archive File for Crystallography" by S. R. Hall, F. H.      #
# Allen and I. D. Brown [Acta Cryst. (1991), A47, 655-685].                  #
#                                                                            #
# The current version of the core CIF dictionary is obtainable from          #
# ftp://ftp.iucr.org/pub/cif_core.dic.                                       #
#                                                                            #
# Software is freely available for graphical display of the structure(s)     #
# in this CIF. For information consult the CIF software page                 #
# http://www.iucr.org/resources/cif/software.                                #
#                                                                            #
# This file may be used for bona fide research purposes within the           #
# scientific community so long as proper attribution is given to the journal # 
# article from which it was obtained.                                        #
#                                                                            #
##############################################################################
data_I
_audit_creation_method     SHELXL-97
_chemical_name_systematic
;
Hexakis(lithium/sodium) undecamolybdate
;
_chemical_name_common     ?
_chemical_formula_moiety     'Li0.17 Na5.83 Mo11 O36'
_chemical_formula_sum     'Li0.17 Mo11 Na5.83 O36'
_chemical_formula_iupac     'Li0.17 Na5.83 Mo11 O36'
_chemical_formula_weight     1766.55
_chemical_melting_point     ?
_symmetry_cell_setting     monoclinic
_symmetry_space_group_name_H-M     'C 2/c'
_symmetry_space_group_name_Hall     '-C 2yc'
loop_
    _symmetry_equiv_pos_as_xyz
    'x, y, z'
    '-x, y, -z+1/2'
    'x+1/2, y+1/2, z'
    '-x+1/2, y+1/2, -z+1/2'
    '-x, -y, -z'
    'x, -y, z-1/2'
    '-x+1/2, -y+1/2, -z'
    'x+1/2, -y+1/2, z-1/2'
_cell_length_a     7.2250(9)
_cell_length_b     17.863(2)
_cell_length_c     22.086(3)
_cell_angle_alpha     90.00
_cell_angle_beta     90.162(8)
_cell_angle_gamma     90.00
_cell_volume     2850.5(6)
_cell_formula_units_Z     4
_cell_measurement_reflns_used     25
_cell_measurement_theta_min     10
_cell_measurement_theta_max     15
_cell_measurement_temperature     298(2)
_exptl_crystal_description     prism
_exptl_crystal_colour     yellow
_exptl_crystal_size_max     0.30
_exptl_crystal_size_mid     0.24
_exptl_crystal_size_min     0.14
_exptl_crystal_density_diffrn     4.116
_exptl_crystal_density_meas     ?
_exptl_crystal_density_method     'not measured'
_exptl_crystal_F_000     3259
_exptl_absorpt_coefficient_mu     4.890
_exptl_absorpt_correction_type     psi-scan
_exptl_absorpt_process_details     '(North <i>et al.</i>, 1968)'
_exptl_absorpt_correction_T_min     0.25
_exptl_absorpt_correction_T_max     0.50
_exptl_special_details
;
;
_diffrn_ambient_temperature     298(2)
_diffrn_radiation_type     MoK\a
_diffrn_radiation_wavelength     0.71073
_diffrn_radiation_source     'fine-focus sealed tube'
_diffrn_radiation_monochromator     graphite
_diffrn_measurement_device_type     'Enraf--Nonius CAD-4'
_diffrn_measurement_method     \w/2\q
_diffrn_detector_area_resol_mean     ?
_diffrn_reflns_number     6662
_diffrn_reflns_av_R_equivalents     0.0318
_diffrn_reflns_av_sigmaI/netI     0.0322
_diffrn_reflns_theta_min     2.28
_diffrn_reflns_theta_max     27.23
_diffrn_reflns_theta_full     27.23
_diffrn_measured_fraction_theta_max     0.985
_diffrn_measured_fraction_theta_full     0.985
_diffrn_reflns_limit_h_min     -9
_diffrn_reflns_limit_h_max     9
_diffrn_reflns_limit_k_min     -1
_diffrn_reflns_limit_k_max     22
_diffrn_reflns_limit_l_min     -28
_diffrn_reflns_limit_l_max     28
_diffrn_standards_number     2
_diffrn_standards_interval_count     ?
_diffrn_standards_interval_time     120
_diffrn_standards_decay_%     2.3
loop_
    _diffrn_standard_refln_index_h
    _diffrn_standard_refln_index_k
    _diffrn_standard_refln_index_l
    1 -7 12
    -1 -7 12
_refine_special_details
;
Refinement of <i>F</i>^2^ against ALL reflections. The weighted <i>R</i>-factor
<i>wR</i> and goodness of fit <i>S</i> are based on <i>F</i>^2^, conventional
<i>R</i>-factors <i>R</i> are based on <i>F</i>, with <i>F</i> set to zero for
negative <i>F</i>^2^. The threshold expression of <i>F</i>^2^ >
\s(<i>F</i>^2^) is used only for calculating <i>R</i>-factors(gt) <i>etc</i>.
and is not relevant to the choice of reflections for refinement.
<i>R</i>-factors based on <i>F</i>^2^ are statistically about twice as large
as those based on <i>F</i>, and <i>R</i>- factors based on ALL data will be
even larger.
;
_reflns_number_total     3138
_reflns_number_gt     3065
_reflns_threshold_expression     I>2\s(I)
_refine_ls_structure_factor_coef     Fsqd
_refine_ls_matrix_type     full
_refine_ls_R_factor_all     0.0383
_refine_ls_R_factor_gt     0.0365
_refine_ls_wR_factor_gt     0.0946
_refine_ls_wR_factor_ref     0.0954
_refine_ls_goodness_of_fit_ref     1.327
_refine_ls_restrained_S_all     1.327
_refine_ls_number_reflns     3138
_refine_ls_number_parameters     247
_refine_ls_number_restraints     1
_refine_ls_weighting_scheme     calc
_refine_ls_weighting_details
        'calc w=1/[\s^2^(Fo^2^)+(0.0312P)^2^+53.4724P] where P=(Fo^2^+2Fc^2^)/3'
_atom_sites_solution_primary     direct
_atom_sites_solution_secondary     difmap
_refine_ls_shift/su_max     0.000
_refine_ls_shift/su_mean     0.000
_refine_diff_density_max     1.385
_refine_diff_density_min     -1.848
_refine_ls_extinction_method     'SHELXL97 (Sheldrick, 2008)'
_refine_ls_extinction_coef     0.00239(8)
_refine_ls_extinction_expression
                                  'Fc^*^=kFc[1+0.001xFc^2^\l^3^/sin(2\q)]^-1/4^'
loop_
    _atom_type_symbol
    _atom_type_description
    _atom_type_scat_dispersion_real
    _atom_type_scat_dispersion_imag
    _atom_type_scat_source
    'O' 'O' 0.0106 0.0060
                         'International Tables Vol C Tables 4.2.6.8 and 6.1.1.4'
    'Na' 'Na' 0.0362 0.0249
                         'International Tables Vol C Tables 4.2.6.8 and 6.1.1.4'
    'Mo' 'Mo' -1.6832 0.6857
                         'International Tables Vol C Tables 4.2.6.8 and 6.1.1.4'
    'Li' 'Li' -0.0003 0.0001
                         'International Tables Vol C Tables 4.2.6.8 and 6.1.1.4'
_computing_data_collection
                'CAD-4 EXPRESS (Duisenberg, 1992; Mac\'i\<cek & Yordanov, 1992)'
_computing_cell_refinement
                'CAD-4 EXPRESS (Duisenberg, 1992; Mac\'i\<cek & Yordanov, 1992)'
_computing_data_reduction     'XCAD4 (Harms & Wocadlo, 1995)'
_computing_structure_solution     'SHELXS97 (Sheldrick, 2008)'
_computing_structure_refinement     'SHELXL97 (Sheldrick, 2008)'
_computing_molecular_graphics     'DIAMOND (Brandenburg, 1998)'
_computing_publication_material     'WinGX (Farrugia, 1999)'
loop_
    _atom_site_type_symbol
    _atom_site_label
    _atom_site_fract_x
    _atom_site_fract_y
    _atom_site_fract_z
    _atom_site_U_iso_or_equiv
    _atom_site_adp_type
    _atom_site_calc_flag
    _atom_site_refinement_flags
    _atom_site_occupancy
    _atom_site_symmetry_multiplicity
    _atom_site_disorder_assembly
    _atom_site_disorder_group
    Mo Mo1 -0.05004(7) 0.09121(3) 0.08276(2) 0.00620(14) Uani d . 1 1 . .
    Mo Mo2 -0.04296(7) 0.09488(3) -0.08670(2) 0.00647(15) Uani d . 1 1 . .
    Mo Mo3 0.28669(7) 0.16698(3) 0.17148(2) 0.00669(15) Uani d . 1 1 . .
    Mo Mo4 0.0000 0.06761(4) 0.2500 0.00700(18) Uani d S 1 2 . .
    Mo Mo5 0.29608(6) 0.15641(3) 0.00098(2) 0.00611(14) Uani d . 1 1 . .
    Mo Mo6 0.28716(7) 0.15684(3) -0.17582(2) 0.00792(15) Uani d . 1 1 . .
    Na Na1 0.7353(3) 0.24829(16) -0.17054(12) 0.0162(5) Uani d . 1 1 . .
    Na Na2 0.5000 -0.0049(3) 0.2500 0.0223(9) Uani d S 1 2 . .
    Na Na3 0.4865(3) -0.00129(15) 0.08703(11) 0.0146(9) Uani d P 0.974(12) 1 . .
    Na Na4 0.7500 0.2500 0.0000 0.0144(13) Uani d SP 0.884(17) 2 . .
    Li Li1 0.0000 0.080(5) 0.7500 0.0144(13) Uani d SP 0.17(3) 2 . .
    O O1 0.8364(6) 0.0093(3) 0.91649(19) 0.0096(8) Uani d . 1 1 . .
    O O2 0.1841(6) 0.0087(3) 0.2570(2) 0.0155(9) Uani d . 1 1 . .
    O O3 0.0629(6) 0.2560(3) 0.8312(2) 0.0114(9) Uani d . 1 1 . .
    O O4 0.8115(6) 0.0125(3) 0.0820(2) 0.0116(9) Uani d . 1 1 . .
    O O5 0.4298(6) 0.2375(3) 0.0005(2) 0.0116(9) Uani d . 1 1 . .
    O O6 0.4138(5) 0.2410(2) 0.84170(19) 0.0085(8) Uani d . 1 1 . .
    O O7 0.0400(6) 0.1004(3) 0.83715(19) 0.0105(9) Uani d . 1 1 . .
    O O8 0.7382(7) 0.1602(3) 0.7519(2) 0.0183(10) Uani d . 1 1 . .
    O O9 0.2093(6) 0.1534(2) 0.9216(2) 0.0093(9) Uani d . 1 1 . .
    O O10 0.0275(6) 0.0968(3) 0.16486(18) 0.0097(9) Uani d . 1 1 . .
    O O11 0.2069(6) 0.1538(2) 0.08222(19) 0.0086(9) Uani d . 1 1 . .
    O O12 0.0345(6) 0.0951(2) 0.00058(18) 0.0098(9) Uani d . 1 1 . .
    O O13 0.4304(7) 0.0913(3) 0.1661(2) 0.0152(9) Uani d . 1 1 . .
    O O14 0.2059(7) 0.1611(2) 0.2469(2) 0.0111(9) Uani d . 1 1 . .
    O O15 0.7919(6) 0.1631(3) 0.9173(2) 0.0145(10) Uani d . 1 1 . .
    O O16 0.4536(6) 0.0861(3) 0.0022(2) 0.0145(10) Uani d . 1 1 . .
    O O17 0.7944(7) 0.1625(3) 0.0817(2) 0.0157(10) Uani d . 1 1 . .
    O O18 0.4428(7) 0.0853(3) 0.8357(2) 0.0139(9) Uani d . 1 1 . .
loop_
    _atom_site_aniso_label
    _atom_site_aniso_U_11
    _atom_site_aniso_U_22
    _atom_site_aniso_U_33
    _atom_site_aniso_U_12
    _atom_site_aniso_U_13
    _atom_site_aniso_U_23
    Mo1 0.0053(2) 0.0088(3) 0.0045(2) -0.00116(18) 0.00002(16) 0.00022(17)
    Mo2 0.0057(2) 0.0083(3) 0.0054(2) -0.00105(17) -0.00061(17) 0.00018(17)
    Mo3 0.0053(2) 0.0087(3) 0.0060(2) -0.00102(18) -0.00057(17) 0.00020(17)
    Mo4 0.0072(3) 0.0091(3) 0.0047(3) 0.000 0.0014(2) 0.000
    Mo5 0.0057(2) 0.0083(3) 0.0044(2) -0.00079(18) 0.00004(17) -0.00012(17)
    Mo6 0.0070(2) 0.0083(3) 0.0084(3) -0.00041(18) 0.00160(17) 0.00070(17)
    Na1 0.0115(12) 0.0206(14) 0.0166(13) -0.0003(11) -0.0004(9) -0.0012(11)
    Na2 0.0123(17) 0.034(2) 0.020(2) 0.000 0.0043(14) 0.000
    Na3 0.0097(13) 0.0197(16) 0.0143(15) 0.0014(11) -0.0013(10) 0.0010(11)
    Na4 0.012(2) 0.017(2) 0.014(2) 0.0019(16) -0.0013(15) -0.0008(16)
    Li1 0.012(2) 0.017(2) 0.014(2) 0.0019(16) -0.0013(15) -0.0008(16)
    O1 0.0059(18) 0.014(2) 0.009(2) -0.0004(17) -0.0012(14) -0.0016(16)
    O2 0.013(2) 0.015(2) 0.018(2) 0.0023(19) 0.0045(17) 0.0058(19)
    O3 0.0074(19) 0.012(2) 0.015(2) -0.0013(17) -0.0008(16) 0.0025(17)
    O4 0.0072(19) 0.015(2) 0.012(2) -0.0031(17) 0.0005(16) -0.0022(17)
    O5 0.0109(19) 0.013(2) 0.011(2) -0.0021(18) -0.0003(16) 0.0008(17)
    O6 0.0052(17) 0.010(2) 0.010(2) -0.0023(16) 0.0013(15) -0.0002(16)
    O7 0.012(2) 0.012(2) 0.008(2) -0.0028(17) 0.0002(15) -0.0005(16)
    O8 0.021(3) 0.022(3) 0.012(2) 0.005(2) -0.0009(18) -0.0007(19)
    O9 0.011(2) 0.011(2) 0.0065(19) -0.0018(16) 0.0010(16) -0.0036(15)
    O10 0.011(2) 0.015(2) 0.0028(19) -0.0045(17) 0.0008(15) 0.0009(15)
    O11 0.009(2) 0.011(2) 0.0052(19) -0.0031(16) 0.0013(15) -0.0009(15)
    O12 0.013(2) 0.014(2) 0.0029(18) -0.0053(17) 0.0017(16) -0.0010(15)
    O13 0.016(2) 0.014(2) 0.015(2) 0.0051(18) -0.0008(17) 0.0000(18)
    O14 0.014(2) 0.014(2) 0.0057(19) -0.0003(17) 0.0002(16) -0.0009(16)
    O15 0.014(2) 0.015(2) 0.014(2) 0.0034(18) 0.0010(18) 0.0006(17)
    O16 0.016(2) 0.012(2) 0.015(2) 0.0039(18) -0.0007(18) -0.0012(18)
    O17 0.017(2) 0.015(2) 0.014(2) 0.0004(18) -0.0015(18) 0.0026(18)
    O18 0.015(2) 0.012(2) 0.014(2) 0.0038(18) 0.0031(17) 0.0010(17)
_geom_special_details
;
All e.s.d.'s (except the e.s.d. in the dihedral angle between two l.s. planes)
are estimated using the full covariance matrix. The cell e.s.d.'s are taken
into account individually in the estimation of e.s.d.'s in distances, angles
and torsion angles; correlations between e.s.d.'s in cell parameters are only
used when they are defined by crystal symmetry. An approximate (isotropic)
treatment of cell e.s.d.'s is used for estimating e.s.d.'s involving l.s.
planes.
;
loop_
    _geom_bond_atom_site_label_1
    _geom_bond_atom_site_label_2
    _geom_bond_site_symmetry_2
    _geom_bond_distance
    _geom_bond_publ_flag
    Mo1 O17 1_455 1.699(5) ?
    Mo1 O4 1_455 1.725(4) ?
    Mo1 O10 . 1.899(4) ?
    Mo1 O12 . 1.918(4) ?
    Mo1 O11 . 2.167(4) ?
    Mo1 O1 5_656 2.368(4) ?
    Mo2 O15 1_454 1.708(5) ?
    Mo2 O1 1_454 1.761(4) ?
    Mo2 O7 1_554 1.790(4) ?
    Mo2 O12 . 2.006(4) ?
    Mo2 O9 1_554 2.109(4) ?
    Mo3 O13 . 1.709(5) ?
    Mo3 O3 7_556 1.755(4) ?
    Mo3 O14 . 1.769(5) ?
    Mo3 O11 . 2.066(4) ?
    Mo3 O6 7_556 2.210(4) ?
    Mo3 O10 . 2.258(4) ?
    Mo4 O2 2 1.703(5) ?
    Mo4 O2 . 1.703(5) ?
    Mo4 O10 2 1.962(4) ?
    Mo4 O10 . 1.962(4) ?
    Mo4 O14 . 2.238(5) ?
    Mo4 O14 2 2.238(5) ?
    Mo5 O16 . 1.695(5) ?
    Mo5 O5 . 1.741(4) ?
    Mo5 O9 1_554 1.862(4) ?
    Mo5 O11 . 1.909(4) ?
    Mo5 O12 . 2.184(4) ?
    Mo5 O5 7 2.501(5) ?
    Mo6 O8 2_655 1.690(5) ?
    Mo6 O18 1_554 1.720(5) ?
    Mo6 O6 1_554 1.802(4) ?
    Mo6 O7 1_554 2.072(5) ?
    Mo6 O9 1_554 2.225(4) ?
    Mo6 O3 1_554 2.405(4) ?
    Na1 O8 1_554 2.327(6) ?
    Na1 O6 1_554 2.342(5) ?
    Na1 O3 1_654 2.371(5) ?
    Na1 O14 8 2.448(5) ?
    Na1 O15 1_554 2.499(5) ?
    Na1 O17 7_655 2.537(6) ?
    Na2 O2 2_655 2.301(5) ?
    Na2 O2 . 2.301(5) ?
    Na2 O18 5_656 2.413(5) ?
    Na2 O18 6 2.413(5) ?
    Na2 O13 2_655 2.575(6) ?
    Na2 O13 . 2.575(6) ?
    Na3 O18 5_656 2.329(5) ?
    Na3 O1 5_656 2.338(5) ?
    Na3 O4 . 2.364(5) ?
    Na3 O13 . 2.440(5) ?
    Na3 O16 . 2.449(5) ?
    Na3 O16 5_655 2.525(5) ?
    Na4 O5 7_655 2.324(4) ?
    Na4 O5 . 2.324(4) ?
    Na4 O17 7_655 2.408(5) ?
    Na4 O17 . 2.408(5) ?
    Na4 O15 7_656 2.417(5) ?
    Na4 O15 1_554 2.417(5) ?
    Li1 O7 . 1.979(18) ?
    Li1 O7 2_556 1.979(18) ?
    Li1 O2 5_556 2.08(8) ?
    Li1 O2 6_556 2.08(8) ?
    Li1 O8 2_656 2.37(6) ?
    Li1 O8 1_455 2.37(6) ?
    O1 Mo2 1_656 1.761(4) ?
    O1 Na3 5_656 2.338(5) ?
    O1 Mo1 5_656 2.368(4) ?
    O2 Li1 5_556 2.08(8) ?
    O3 Mo3 7_556 1.755(4) ?
    O3 Na1 1_456 2.371(5) ?
    O3 Mo6 1_556 2.405(4) ?
    O4 Mo1 1_655 1.725(4) ?
    O5 Mo5 7 2.501(5) ?
    O6 Mo6 1_556 1.802(4) ?
    O6 Mo3 7_556 2.210(4) ?
    O6 Na1 1_556 2.342(5) ?
    O7 Mo2 1_556 1.790(4) ?
    O7 Mo6 1_556 2.072(5) ?
    O8 Mo6 2_655 1.690(5) ?
    O8 Na1 1_556 2.327(6) ?
    O8 Li1 1_655 2.37(6) ?
    O9 Mo5 1_556 1.862(4) ?
    O9 Mo2 1_556 2.109(4) ?
    O9 Mo6 1_556 2.225(4) ?
    O14 Na1 8_456 2.448(5) ?
    O15 Mo2 1_656 1.708(5) ?
    O15 Na4 1_556 2.417(5) ?
    O15 Na1 1_556 2.499(5) ?
    O16 Na3 5_655 2.525(5) ?
    O17 Mo1 1_655 1.699(5) ?
    O17 Na1 7_655 2.537(6) ?
    O18 Mo6 1_556 1.720(5) ?
    O18 Na3 5_656 2.329(5) ?
    O18 Na2 5_656 2.413(5) ?
loop_
    _geom_angle_atom_site_label_1
    _geom_angle_atom_site_label_2
    _geom_angle_atom_site_label_3
    _geom_angle_site_symmetry_1
    _geom_angle_site_symmetry_3
    _geom_angle
    _geom_angle_publ_flag
    O17 Mo1 O4 1_455 1_455 103.1(2) ?
    O17 Mo1 O10 1_455 . 99.6(2) ?
    O4 Mo1 O10 1_455 . 102.8(2) ?
    O17 Mo1 O12 1_455 . 99.9(2) ?
    O4 Mo1 O12 1_455 . 101.9(2) ?
    O10 Mo1 O12 . . 143.9(2) ?
    O17 Mo1 O11 1_455 . 100.4(2) ?
    O4 Mo1 O11 1_455 . 156.48(19) ?
    O10 Mo1 O11 . . 74.20(17) ?
    O12 Mo1 O11 . . 72.60(17) ?
    O17 Mo1 O1 1_455 5_656 179.2(2) ?
    O4 Mo1 O1 1_455 5_656 76.14(18) ?
    O10 Mo1 O1 . 5_656 80.95(17) ?
    O12 Mo1 O1 . 5_656 79.90(17) ?
    O11 Mo1 O1 . 5_656 80.36(16) ?
    O15 Mo2 O1 1_454 1_454 105.7(2) ?
    O15 Mo2 O7 1_454 1_554 104.2(2) ?
    O1 Mo2 O7 1_454 1_554 104.6(2) ?
    O15 Mo2 O12 1_454 . 98.1(2) ?
    O1 Mo2 O12 1_454 . 95.73(19) ?
    O7 Mo2 O12 1_554 . 144.1(2) ?
    O15 Mo2 O9 1_454 1_554 104.2(2) ?
    O1 Mo2 O9 1_454 1_554 148.71(18) ?
    O7 Mo2 O9 1_554 1_554 76.26(18) ?
    O12 Mo2 O9 . 1_554 71.17(17) ?
    O13 Mo3 O3 . 7_556 104.0(2) ?
    O13 Mo3 O14 . . 102.7(2) ?
    O3 Mo3 O14 7_556 . 106.5(2) ?
    O13 Mo3 O11 . . 90.7(2) ?
    O3 Mo3 O11 7_556 . 103.19(19) ?
    O14 Mo3 O11 . . 143.1(2) ?
    O13 Mo3 O6 . 7_556 167.8(2) ?
    O3 Mo3 O6 7_556 7_556 79.52(18) ?
    O14 Mo3 O6 . 7_556 87.15(19) ?
    O11 Mo3 O6 . 7_556 77.19(16) ?
    O13 Mo3 O10 . . 93.5(2) ?
    O3 Mo3 O10 7_556 . 161.23(18) ?
    O14 Mo3 O10 . . 75.65(18) ?
    O11 Mo3 O10 . . 69.26(15) ?
    O6 Mo3 O10 7_556 . 82.01(16) ?
    O2 Mo4 O2 2 . 103.6(3) ?
    O2 Mo4 O10 2 2 99.8(2) ?
    O2 Mo4 O10 . 2 99.1(2) ?
    O2 Mo4 O10 2 . 99.1(2) ?
    O2 Mo4 O10 . . 99.8(2) ?
    O10 Mo4 O10 2 . 149.2(3) ?
    O2 Mo4 O14 2 . 167.9(2) ?
    O2 Mo4 O14 . . 86.8(2) ?
    O10 Mo4 O14 2 . 84.27(18) ?
    O10 Mo4 O14 . . 72.72(17) ?
    O2 Mo4 O14 2 2 86.8(2) ?
    O2 Mo4 O14 . 2 167.9(2) ?
    O10 Mo4 O14 2 2 72.72(17) ?
    O10 Mo4 O14 . 2 84.27(18) ?
    O14 Mo4 O14 . 2 83.5(2) ?
    O16 Mo5 O5 . . 104.1(2) ?
    O16 Mo5 O9 . 1_554 102.6(2) ?
    O5 Mo5 O9 . 1_554 101.7(2) ?
    O16 Mo5 O11 . . 101.2(2) ?
    O5 Mo5 O11 . . 102.4(2) ?
    O9 Mo5 O11 1_554 . 140.48(19) ?
    O16 Mo5 O12 . . 102.1(2) ?
    O5 Mo5 O12 . . 153.79(19) ?
    O9 Mo5 O12 1_554 . 72.12(17) ?
    O11 Mo5 O12 . . 72.37(17) ?
    O16 Mo5 O5 . 7 178.54(19) ?
    O5 Mo5 O5 . 7 74.42(19) ?
    O9 Mo5 O5 1_554 7 77.99(17) ?
    O11 Mo5 O5 . 7 78.98(17) ?
    O12 Mo5 O5 . 7 79.37(15) ?
    O8 Mo6 O18 2_655 1_554 104.1(2) ?
    O8 Mo6 O6 2_655 1_554 103.7(2) ?
    O18 Mo6 O6 1_554 1_554 104.9(2) ?
    O8 Mo6 O7 2_655 1_554 93.7(2) ?
    O18 Mo6 O7 1_554 1_554 100.4(2) ?
    O6 Mo6 O7 1_554 1_554 144.52(18) ?
    O8 Mo6 O9 2_655 1_554 159.1(2) ?
    O18 Mo6 O9 1_554 1_554 90.19(19) ?
    O6 Mo6 O9 1_554 1_554 86.85(17) ?
    O7 Mo6 O9 1_554 1_554 68.45(16) ?
    O8 Mo6 O3 2_655 1_554 88.1(2) ?
    O18 Mo6 O3 1_554 1_554 167.72(19) ?
    O6 Mo6 O3 1_554 1_554 73.36(17) ?
    O7 Mo6 O3 1_554 1_554 76.61(16) ?
    O9 Mo6 O3 1_554 1_554 77.62(16) ?
    O8 Na1 O6 1_554 1_554 93.37(19) ?
    O8 Na1 O3 1_554 1_654 92.29(19) ?
    O6 Na1 O3 1_554 1_654 172.4(2) ?
    O8 Na1 O14 1_554 8 84.20(18) ?
    O6 Na1 O14 1_554 8 92.23(18) ?
    O3 Na1 O14 1_654 8 93.35(18) ?
    O8 Na1 O15 1_554 1_554 99.12(19) ?
    O6 Na1 O15 1_554 1_554 92.11(18) ?
    O3 Na1 O15 1_654 1_554 82.02(17) ?
    O14 Na1 O15 8 1_554 174.4(2) ?
    O8 Na1 O17 1_554 7_655 174.5(2) ?
    O6 Na1 O17 1_554 7_655 81.93(17) ?
    O3 Na1 O17 1_654 7_655 92.15(18) ?
    O14 Na1 O17 8 7_655 98.84(18) ?
    O15 Na1 O17 1_554 7_655 78.23(17) ?
    O2 Na2 O2 2_655 . 167.9(3) ?
    O2 Na2 O18 2_655 5_656 80.68(17) ?
    O2 Na2 O18 . 5_656 106.73(19) ?
    O2 Na2 O18 2_655 6 106.73(19) ?
    O2 Na2 O18 . 6 80.68(17) ?
    O18 Na2 O18 5_656 6 106.9(3) ?
    O2 Na2 O13 2_655 2_655 77.65(17) ?
    O2 Na2 O13 . 2_655 94.17(19) ?
    O18 Na2 O13 5_656 2_655 158.13(16) ?
    O18 Na2 O13 6 2_655 82.33(15) ?
    O2 Na2 O13 2_655 . 94.17(19) ?
    O2 Na2 O13 . . 77.65(17) ?
    O18 Na2 O13 5_656 . 82.33(15) ?
    O18 Na2 O13 6 . 158.13(16) ?
    O13 Na2 O13 2_655 . 96.3(3) ?
    O18 Na3 O1 5_656 5_656 101.64(19) ?
    O18 Na3 O4 5_656 . 83.45(18) ?
    O1 Na3 O4 5_656 . 174.76(19) ?
    O18 Na3 O13 5_656 . 87.07(18) ?
    O1 Na3 O13 5_656 . 84.13(18) ?
    O4 Na3 O13 . . 97.46(19) ?
    O18 Na3 O16 5_656 . 172.73(19) ?
    O1 Na3 O16 5_656 . 85.35(17) ?
    O4 Na3 O16 . . 89.52(18) ?
    O13 Na3 O16 . . 95.73(18) ?
    O18 Na3 O16 5_656 5_655 98.48(18) ?
    O1 Na3 O16 5_656 5_655 96.35(17) ?
    O4 Na3 O16 . 5_655 81.56(17) ?
    O13 Na3 O16 . 5_655 174.19(19) ?
    O16 Na3 O16 . 5_655 78.56(18) ?
    O5 Na4 O5 7_655 . 180.0 ?
    O5 Na4 O17 7_655 7_655 93.72(16) ?
    O5 Na4 O17 . 7_655 86.28(16) ?
    O5 Na4 O17 7_655 . 86.28(16) ?
    O5 Na4 O17 . . 93.72(16) ?
    O17 Na4 O17 7_655 . 180.0(2) ?
    O5 Na4 O15 7_655 7_656 93.92(16) ?
    O5 Na4 O15 . 7_656 86.08(16) ?
    O17 Na4 O15 7_655 7_656 97.62(16) ?
    O17 Na4 O15 . 7_656 82.38(16) ?
    O5 Na4 O15 7_655 1_554 86.08(16) ?
    O5 Na4 O15 . 1_554 93.92(16) ?
    O17 Na4 O15 7_655 1_554 82.38(16) ?
    O17 Na4 O15 . 1_554 97.62(16) ?
    O15 Na4 O15 7_656 1_554 180.0(2) ?
    O7 Li1 O7 . 2_556 159(6) ?
    O7 Li1 O2 . 5_556 108(2) ?
    O7 Li1 O2 2_556 5_556 88.6(17) ?
    O7 Li1 O2 . 6_556 88.6(17) ?
    O7 Li1 O2 2_556 6_556 108(2) ?
    O2 Li1 O2 5_556 6_556 80(3) ?
    O7 Li1 O8 . 2_656 78.0(18) ?
    O7 Li1 O8 2_556 2_656 89(2) ?
    O2 Li1 O8 5_556 2_656 166(3) ?
    O2 Li1 O8 6_556 2_656 87.2(2) ?
    O7 Li1 O8 . 1_455 89(2) ?
    O7 Li1 O8 2_556 1_455 78.0(18) ?
    O2 Li1 O8 5_556 1_455 87.2(2) ?
    O2 Li1 O8 6_556 1_455 166(3) ?
    O8 Li1 O8 2_656 1_455 106(4) ?
data_global
_journal_date_recd_electronic     2012-08-14
_journal_date_accepted     2012-10-24
_journal_name_full     'Acta Crystallographica, Section E'
_journal_year     2012
_journal_volume     68
_journal_issue     12
_journal_page_first     i88
_journal_page_last     i88
_journal_paper_category     QI
_journal_paper_doi     10.1107/S1600536812044224
_journal_coeditor_code     HB6937
_publ_contact_author_name     'Pr. M. F. Zid'
_publ_contact_author_address
;
Laboratoire de Mat\'eriaux et Cristallochimie
Facult\'e des Sciences de Tunis
Universit\'e de Tunis ElManar
2092 Manar II Tunis
Tunisia
;
_publ_contact_author_email     'faouzi.zid@fst.rnu.tn'
_publ_contact_author_fax     '216 71 88 34 24'
_publ_contact_author_phone     '216 71 87 26 00'
_publ_section_title
;
Li~0.17~Na~5.83~Mo~11~O~36~
;
loop_
    _publ_author_name
    _publ_author_address
    'Ennajeh, Ines'
;
Laboratoire de Mat\'eriaux et Cristallochimie
Facult\'e des Sciences de Tunis
Universit\'e de Tunis ElManar
2092 Manar II Tunis
Tunisia
;
    'Hamza, Hamadi'
;
Laboratoire de Mat\'eriaux et Cristallochimie
Facult\'e des Sciences de Tunis
Universit\'e de Tunis ElManar
2092 Manar II Tunis
Tunisia
;
    'Zid, Mohamed Faouzi'
;
Laboratoire de Mat\'eriaux et Cristallochimie
Facult\'e des Sciences de Tunis
Universit\'e de Tunis ElManar
2092 Manar II Tunis
Tunisia
;
    'Driss, Ahmed'
;
Laboratoire de Mat\'eriaux et Cristallochimie
Facult\'e des Sciences de Tunis
Universit\'e de Tunis ElManar
2092 Manar II Tunis
Tunisia
;
_iucr_refine_instructions_details
;
TITL    ines8 in C 2/c
CELL   0.71073   7.2250  17.8633  22.0860  90.000  90.162  90.000
ZERR     4       0.0009  0.002   0.0030   0.000   0.008   0.000
LATT  7
SYMM -X,Y, 0.50000-Z
SFAC    O   Na      MO   Li
UNIT   144  23.32    44  0.68
L.S.    7
FMAP    2
PLAN    25
SUMP   1.500  0.005   1. 2  1. 3  1. 4
EADP NA4 Li1
ACTA
WGHT    0.031200   53.472401
EXTI    0.002386
FVAR       0.35491   0.97383   0.44205   0.08582
NA3   2   0.486474  -0.001285  0.087029  21.00000   0.00968   0.01975 =
         0.01429    0.00100   -0.00133    0.00136
NA4   2   0.750000   0.250000  0.000000  31.00000   0.01224   0.01712 =
         0.01387   -0.00081   -0.00131    0.00188
LI1   4   0.000000   0.080174  0.750000  41.00000   0.01224   0.01712 =
         0.01387   -0.00081   -0.00131    0.00188
;
