# Supplementary material for: Li0.17Na5.83Mo11O36
Source: Acta Crystallogr Sect E Struct Rep Online. 2012 Nov 3;68(Pt 12):i88. doi: 10.1107/S1600536812044224 (PMC3588700; doi:10.1107/S1600536812044224)
Supplement: Supplementary file 2 [file e-68-00i88-Isup2.hkl]

#
# h,k,l, Fc-squared, Fo-squared, sigma(Fo-squared) and status flag
#
data_I
_shelx_title '    ines8 in C 2/c'
_shelx_refln_list_code          4
_shelx_F_calc_maximum     1863.82
_exptl_crystal_F_000      3258.56
_reflns_d_resolution_high  0.7768
 
loop_
 _symmetry_equiv_pos_as_xyz
 'x, y, z'
 '-x, y, -z+1/2'
 'x+1/2, y+1/2, z'
 '-x+1/2, y+1/2, -z+1/2'
 '-x, -y, -z'
 'x, -y, z-1/2'
 '-x+1/2, -y+1/2, -z'
 'x+1/2, -y+1/2, z-1/2'
 
_cell_length_a     7.2250
_cell_length_b    17.8633
_cell_length_c    22.0860
_cell_angle_alpha  90.000
_cell_angle_beta   90.162
_cell_angle_gamma  90.000
 
_shelx_F_squared_multiplier     1.000
 
loop_
 _refln_index_h
 _refln_index_k
 _refln_index_l
 _refln_F_squared_calc
 _refln_F_squared_meas
 _refln_F_squared_sigma
 _refln_observed_status
   2   0   0    20180.35    22577.38    149.10 o
   4   0   0   818641.56   852359.81   7949.38 o
   6   0   0     1166.27     1492.64     68.15 o
   8   0   0   119722.96   114072.64   2262.19 o
   1   1   0   247145.64   273677.97   8432.54 o
   3   1   0   144420.44   148791.50   2563.96 o
   5   1   0     3851.68     5644.20    197.55 o
   7   1   0    19549.45    19373.46    216.14 o
   9   1   0    73662.60    64517.36    546.73 o
   0   2   0     3058.47     3070.23     58.58 o
   2   2   0   635641.81   683193.00  36185.51 o
   4   2   0      502.50     1014.54    344.23 o
   6   2   0    58085.96    57607.25   2509.42 o
   8   2   0     1190.67     2244.66    308.57 o
   1   3   0     1697.95     3385.90     52.09 o
   3   3   0   339633.66   377607.63  12863.09 o
   5   3   0   161832.52   165479.16   4539.69 o
   7   3   0   126047.45   127166.27   2958.91 o
   9   3   0    55301.64    48620.32   1132.11 o
   0   4   0   753012.69   614363.00   6368.67 o
   2   4   0    12518.30    13840.01    128.43 o
   4   4   0   119300.59   129500.15   1668.96 o
   6   4   0     2844.15     2805.94    210.35 o
   8   4   0    63233.21    61108.02   2550.64 o
   1   5   0   495527.44   509447.28  14534.79 o
   3   5   0   215352.56   250857.86  13808.25 o
   5   5   0    63042.64    67856.05    834.41 o
   7   5   0    21922.18    21830.95    534.33 o
   0   6   0    24132.49    19967.35    256.28 o
   2   6   0  2001971.13  2201058.50 134616.94 o
   4   6   0    12110.17    12152.12    172.17 o
   6   6   0    18200.10    18356.23    260.24 o
   8   6   0      575.54     1081.08    133.94 o
   1   7   0   190939.97   173378.25   1155.89 o
   3   7   0    31263.74    32777.77    578.83 o
   5   7   0   179108.14   185616.73   5878.34 o
   7   7   0    28314.33    27973.05   1484.66 o
   0   8   0     5574.14     6385.60    172.06 o
   2   8   0       81.88      461.79    142.44 o
   4   8   0     5546.16     5842.00    131.57 o
   6   8   0     1577.46     1998.41    102.59 o
   8   8   0      688.30      925.86    141.61 o
   1   9   0    40633.96    34164.75    454.54 o
   3   9   0    99050.23    97680.84   2239.04 o
   5   9   0    98442.66   102001.49   1671.29 o
   7   9   0   162448.92   168476.31   6826.08 o
   0  10   0    24128.00    21040.81    335.89 o
   2  10   0   882060.13   914823.50  50110.59 o
   4  10   0    16304.69    16160.96   1049.50 o
   6  10   0     4861.16     5105.99    440.92 o
   8  10   0     2367.59     2251.85    164.99 o
   1  11   0   134179.42   118801.66   2675.34 o
   3  11   0    23219.89    23906.47   1054.95 o
   5  11   0       89.82      427.76     73.56 o
   7  11   0    10998.17    12002.00    855.43 o
   0  12   0  1537924.25  1432607.00  16016.56 o
   2  12   0    22306.79    20046.28   1252.96 o
   4  12   0   211304.16   211985.44  14959.83 o
   6  12   0     3712.67     4253.70    683.42 o
   1  13   0     3383.57     3820.65    125.04 o
   3  13   0    46591.85    45162.23   1332.18 o
   5  13   0    38856.95    40316.78   1420.32 o
   7  13   0    68695.71    66871.42   1662.77 o
   0  14   0      358.64      593.45     50.43 o
   2  14   0      835.90     1138.42     60.49 o
   4  14   0      367.39      518.07     49.83 o
   6  14   0    28775.91    30109.41    423.06 o
   1  15   0    12595.96    13296.30    242.06 o
   3  15   0   109235.78   106487.36   3139.47 o
   5  15   0    45694.23    47100.70   2769.23 o
   0  16   0   412248.63   398790.78   2100.97 o
   2  16   0    20415.14    20206.78    631.30 o
   4  16   0    53582.91    53464.89   3233.91 o
   6  16   0    10382.81    11056.30   1329.34 o
   1  17   0    44924.23    44569.72    591.38 o
   3  17   0    40429.41    38985.66    633.30 o
   5  17   0     2586.11     2716.78    129.24 o
   0  18   0    21184.50    19733.70    469.97 o
   2  18   0   104749.24   102296.95   1122.09 o
   4  18   0    12492.58    11292.28   1114.89 o
   1  19   0        7.00      555.85    313.91 o
   3  19   0    28174.50    30000.54    436.53 o
   5  19   0    59882.70    58522.30   3469.55 o
   0  20   0   121834.12   119687.05   1229.40 o
   2  20   0      175.54      492.13    159.35 o
   4  20   0    13708.17    12066.40    947.09 o
   1  21   0    24913.29    27136.63    462.91 o
   3  21   0      430.24      895.52    101.56 o
   0  22   0    15168.00    21426.86    545.41 o
   2  22   0   190309.03   196154.45   5576.64 o
  -9   1   1    61439.04    55395.03    912.96 o
  -7   1   1      327.83      453.45     38.17 o
  -5   1   1    12632.72    14151.17    137.45 o
  -3   1   1    52462.78    52105.88    365.42 o
  -1   1   1   105039.66   123248.62   1262.30 o
   1   1   1   223656.89   247255.92   9756.47 o
   3   1   1    70989.71    72818.23    823.50 o
   5   1   1      343.47     2024.30    899.02 o
   7   1   1      242.16      352.66     19.38 o
   9   1   1    24678.66    22805.55    289.45 o
  -8   2   1     1007.47     1280.27     73.95 o
  -6   2   1   348208.13   349157.94  19101.76 o
  -4   2   1     1631.49     2700.22    335.50 o
  -2   2   1   367193.25   419909.25   4477.93 o
   0   2   1     8727.45     6822.63    183.68 o
   2   2   1   165913.47   194025.31   2616.59 o
   4   2   1     1343.39     2099.10    158.26 o
   6   2   1   219178.58   225128.16  13739.96 o
   8   2   1     6264.48     5494.48    343.63 o
  -9   3   1    12441.98    11505.72    282.27 o
  -7   3   1    49778.10    49653.17   1129.96 o
  -5   3   1   102411.39   105424.60   1352.38 o
  -3   3   1   230680.23   257879.89   3886.75 o
  -1   3   1    19762.92    18884.93    360.05 o
   1   3   1    28330.68    27865.51   1015.31 o
   3   3   1    72416.84    78181.74    358.79 o
   5   3   1     8714.49    10873.86    311.21 o
   7   3   1    19651.90    19735.46    291.27 o
   9   3   1      868.16      787.70     48.16 o
  -8   4   1   109059.25   104231.62   3951.41 o
  -6   4   1      271.26      497.80     53.64 o
  -4   4   1   309446.88   355807.31   6641.80 o
  -2   4   1    19316.91    18722.14    150.93 o
   0   4   1    14796.60    12678.79    116.85 o
   2   4   1    15980.57    15809.60    863.09 o
   4   4   1   159530.08   173649.67   4222.15 o
   6   4   1     7812.98     7459.69    166.39 o
   8   4   1    40632.11    39342.67   1201.17 o
  -7   5   1    26027.59    25195.74    431.10 o
  -5   5   1    29008.14    30248.50    332.57 o
  -3   5   1    66073.54    72751.74    701.61 o
  -1   5   1   438571.72   425215.03  18686.22 o
   1   5   1   170278.84   180256.20   5011.42 o
   3   5   1   255554.13   287886.13   6696.85 o
   5   5   1     5897.38     6568.02    143.60 o
   7   5   1      936.36     1483.43    127.78 o
  -8   6   1      216.08      636.54    222.32 o
  -6   6   1    10863.84    11562.05    371.68 o
  -4   6   1     7919.41     8501.19    148.58 o
  -2   6   1     8167.18     7430.30    308.07 o
   0   6   1    30955.68    25589.29    202.29 o
   2   6   1     5559.04     5223.19    117.64 o
   4   6   1    15651.55    16012.15    232.92 o
   6   6   1    33077.62    32648.46    830.74 o
   8   6   1      237.49      599.30     35.94 o
  -7   7   1     8241.65     8681.26    208.94 o
  -5   7   1    57892.00    61207.01   1369.15 o
  -3   7   1    31636.72    31087.19    255.49 o
  -1   7   1    71668.62    60206.25   1778.63 o
   1   7   1   141933.78   123914.47   6026.49 o
   3   7   1     2756.51     3703.74    304.29 o
   5   7   1    65116.52    68768.13   1149.34 o
   7   7   1    34781.48    34822.59   1464.07 o
  -8   8   1   110536.56   107888.63   6739.17 o
  -6   8   1     1273.00     1490.05    110.13 o
  -4   8   1   439881.31   472046.81  30344.69 o
  -2   8   1     1185.18     1837.53    204.83 o
   0   8   1     1430.26     1435.07     61.73 o
   2   8   1       15.00      635.12    295.97 o
   4   8   1   354473.03   389508.63  15864.39 o
   6   8   1      142.51      606.80    245.97 o
   8   8   1    81606.14    80198.48   2840.51 o
  -7   9   1    82117.49    82652.45   2734.67 o
  -5   9   1    21547.55    22800.75    288.81 o
  -3   9   1    80160.38    77907.75   1165.52 o
  -1   9   1    52917.10    44782.90   1176.38 o
   1   9   1    23678.47    20253.10   1199.69 o
   3   9   1     1425.98     2835.09     90.54 o
   5   9   1    69323.53    69737.50   1045.11 o
   7   9   1     5336.53     7347.60    622.45 o
  -8  10   1      224.06      692.93    155.66 o
  -6  10   1    83895.63    86202.20   3968.99 o
  -4  10   1     7548.12     7629.53    406.52 o
  -2  10   1    40536.48    37508.55   2049.60 o
   0  10   1    38693.85    34183.80    862.90 o
   2  10   1    11940.92    11360.42    174.39 o
   4  10   1    18177.90    18070.59    654.39 o
   6  10   1    42486.22    42280.89   1204.33 o
   8  10   1     5721.36     5380.26    559.16 o
  -7  11   1     8874.44     8850.66    350.53 o
  -5  11   1      218.25     1535.69    465.02 o
  -3  11   1    35164.24    35169.08    579.67 o
  -1  11   1    54364.37    49718.32    390.18 o
   1  11   1   254205.70   227141.50   5889.70 o
   3  11   1     4457.14     5038.71    203.36 o
   5  11   1    34610.55    36988.97   1025.12 o
   7  11   1    16119.04    16699.50    324.77 o
  -6  12   1     6374.63     6962.77    595.54 o
  -4  12   1    37673.15    36532.92   2032.80 o
  -2  12   1    41418.11    39429.44    979.01 o
   0  12   1      981.88     1372.90    118.00 o
   2  12   1    59968.23    57454.49   3453.24 o
   4  12   1    64144.09    61563.71   4560.49 o
   6  12   1    12722.04    12764.11    577.38 o
  -7  13   1    19864.89    20293.48    360.35 o
  -5  13   1     2829.94     3861.26    143.44 o
  -3  13   1    17588.73    18542.60    742.32 o
  -1  13   1     4620.40     4560.16    225.31 o
   1  13   1     8788.35     8450.31    185.58 o
   3  13   1    42258.82    40683.99   2277.23 o
   5  13   1    58022.77    59587.34   3632.53 o
   7  13   1    16233.55    16263.56    329.25 o
  -6  14   1   163192.39   165845.09   6555.99 o
  -4  14   1     2010.58     2391.62    405.31 o
  -2  14   1    98160.91    90294.24   3486.50 o
   0  14   1     1037.21     1158.06     57.31 o
   2  14   1   132264.48   120998.88   3551.13 o
   4  14   1     2686.96     2783.47    225.75 o
   6  14   1   191207.17   196074.75   7572.92 o
  -5  15   1    26505.09    28526.78    495.39 o
  -3  15   1    40548.53    37928.59   1324.69 o
  -1  15   1     6605.74     6860.48    177.40 o
   1  15   1    55197.59    51934.70    477.73 o
   3  15   1    89397.26    85079.74   3148.21 o
   5  15   1     3051.12     3594.25    210.53 o
  -6  16   1      110.69      557.22    229.53 o
  -4  16   1     1142.57     1560.69     87.95 o
  -2  16   1    11927.35    12073.47    246.03 o
   0  16   1     1240.26     1596.66    148.91 o
   2  16   1    21053.32    20610.50    316.26 o
   4  16   1     5852.41     5698.56    386.23 o
   6  16   1     4659.76     4140.57    309.49 o
  -5  17   1      313.66      471.88     36.65 o
  -3  17   1    34360.56    33190.70    498.81 o
  -1  17   1   100982.19    95600.04   1523.24 o
   1  17   1    16685.75    17601.48    301.49 o
   3  17   1   112386.81   108560.66   4555.18 o
   5  17   1     8723.18     9579.63    618.61 o
  -4  18   1    11761.63    11241.63    555.99 o
  -2  18   1    34457.43    34008.59    437.52 o
   0  18   1    34002.34    34157.26    429.03 o
   2  18   1    13589.84    13662.93    280.37 o
   4  18   1    26322.63    24114.56   1897.18 o
  -5  19   1    39133.50    38256.50   2467.91 o
  -3  19   1     1002.50     1600.90     81.21 o
  -1  19   1       13.34      417.67     35.21 o
   1  19   1     8791.85     8699.62    231.55 o
   3  19   1    51334.91    54157.00    719.93 o
   5  19   1    25893.27    26567.21    684.41 o
  -4  20   1    77666.58    77254.15   7466.72 o
  -2  20   1       31.64      521.77    111.86 o
   0  20   1     2537.84     2762.44    122.51 o
   2  20   1      248.01      833.40    304.11 o
   4  20   1   130526.89   125947.65  10315.78 o
  -3  21   1       91.89      830.27    149.70 o
  -1  21   1    14217.71    14403.58    406.50 o
   1  21   1    29399.15    29581.49    457.60 o
   3  21   1    18198.79    17431.97    355.45 o
  -2  22   1    14760.60    15926.18    346.39 o
   0  22   1    18306.70    19819.95    375.65 o
   2  22   1     1127.46     2031.34    110.66 o
  -8   0   2    29022.15    27698.36    373.03 o
  -6   0   2     7076.79     7227.57    169.80 o
  -4   0   2    10375.83    10930.18    268.08 o
  -2   0   2    14745.69    16645.82    131.23 o
   2   0   2    36483.68    39782.98    202.33 o
   4   0   2     8485.40     8443.42    293.06 o
   6   0   2      946.52     1150.74     86.72 o
   8   0   2    67576.77    63875.20   1601.45 o
  -9   1   2     2092.36     2450.73    137.09 o
  -7   1   2    15136.59    15285.38    179.41 o
  -5   1   2     4048.49     4565.00     83.42 o
  -3   1   2       61.50      233.24     45.52 o
  -1   1   2     8281.48     9131.62    215.86 o
   1   1   2    14098.92    14709.91    232.32 o
   3   1   2      468.54      669.91     25.48 o
   5   1   2     3161.75     3603.52     74.64 o
   7   1   2    27605.55    28106.35    301.89 o
   9   1   2    22659.00    19719.53    377.39 o
  -8   2   2     3381.30     3536.75    143.97 o
  -6   2   2     5990.13     6882.18    167.87 o
  -4   2   2     2540.66     2561.62     76.38 o
  -2   2   2     2595.21     3309.09    161.29 o
   0   2   2     3750.87     3613.77     49.74 o
   2   2   2     1770.85     2048.91     48.41 o
   4   2   2     2283.10     3192.86    231.03 o
   6   2   2    12418.96    12428.53    361.69 o
   8   2   2     2189.36     2276.52    121.72 o
  -9   3   2     2487.03     2797.30    145.53 o
  -7   3   2     3165.78     2994.46    120.86 o
  -5   3   2     7869.65     8279.25    337.75 o
  -3   3   2      317.26      778.86    108.37 o
  -1   3   2    13634.57    13217.27    103.33 o
   1   3   2     4215.31     4459.03     60.52 o
   3   3   2     4089.29     4121.68     82.79 o
   5   3   2     3354.99     3705.21    250.61 o
   7   3   2     2971.48     3044.68    122.95 o
   9   3   2     7185.43     6321.13    209.17 o
  -8   4   2     9329.40     8482.40    517.27 o
  -6   4   2    13682.68    13653.42    614.27 o
  -4   4   2       20.07      337.90     31.88 o
  -2   4   2    17266.82    16519.16    143.40 o
   0   4   2    36805.88    31234.06    678.17 o
   2   4   2    12618.49    12542.24    369.37 o
   4   4   2     3078.73     3445.61     88.83 o
   6   4   2     5292.57     5223.60    433.07 o
   8   4   2    15710.35    14739.62    561.14 o
  -7   5   2     6078.43     5670.22    215.50 o
  -5   5   2    10970.70    11585.73    385.14 o
  -3   5   2    12620.74    12863.55    151.66 o
  -1   5   2     7355.64     7736.45     98.70 o
   1   5   2    54016.36    51002.33   1533.32 o
   3   5   2     6897.11     7425.44    126.15 o
   5   5   2     2354.81     2453.55    144.81 o
   7   5   2     6478.64     6634.46    213.84 o
  -8   6   2     3230.30     3418.94    177.56 o
  -6   6   2    15917.51    15875.87    438.16 o
  -4   6   2     3849.67     3833.22    195.25 o
  -2   6   2      741.94      962.60     45.34 o
   0   6   2    30381.44    23135.16    196.63 o
   2   6   2     2983.01     3442.23    378.01 o
   4   6   2     6817.63     7297.71    134.35 o
   6   6   2    29063.65    28240.24   1205.85 o
   8   6   2     8410.65     8260.90    220.09 o
  -7   7   2    10779.65    10437.97    298.17 o
  -5   7   2     7455.33     7434.91    191.53 o
  -3   7   2    18566.78    17370.20    381.01 o
  -1   7   2     1848.83     2026.39    199.12 o
   1   7   2     1239.43     1308.17    187.57 o
   3   7   2     2658.10     3151.11     84.59 o
   5   7   2     4386.66     4466.50    180.68 o
   7   7   2     6037.04     6149.71    175.65 o
  -8   8   2      306.07      490.98     35.22 o
  -6   8   2     7331.84     7685.39    181.89 o
  -4   8   2     5124.31     5571.23    629.73 o
  -2   8   2     5226.84     4946.67    102.96 o
   0   8   2    25831.03    22047.52    807.92 o
   2   8   2      174.78      606.19     32.38 o
   4   8   2    22840.36    23034.98    960.21 o
   6   8   2     1011.11      996.38     55.32 o
   8   8   2     8649.79     8834.36    771.11 o
  -7   9   2    13938.45    14615.87    453.03 o
  -5   9   2     1913.87     2309.30    100.40 o
  -3   9   2    45661.90    44563.96   1120.20 o
  -1   9   2    20432.75    17777.52    269.33 o
   1   9   2    38049.31    33198.84   1319.88 o
   3   9   2    10492.40    11399.70    262.96 o
   5   9   2       26.13      826.21    755.29 o
   7   9   2     1439.07     2096.98     93.83 o
  -8  10   2     6320.02     6373.93    239.26 o
  -6  10   2     3551.12     3750.71    177.48 o
  -4  10   2    20339.85    20690.00   1566.41 o
  -2  10   2    27531.78    26083.08    701.54 o
   0  10   2    40855.22    35196.16    310.31 o
   2  10   2    57260.25    54567.34   1780.37 o
   4  10   2     8989.57     9451.08    174.69 o
   6  10   2      233.71      462.19     25.05 o
   8  10   2     2831.41     2880.48    153.88 o
  -7  11   2     6100.47     6176.31    197.88 o
  -5  11   2     6308.79     6959.83    172.00 o
  -3  11   2        8.56      493.37    236.51 o
  -1  11   2    95858.36    81485.27   1987.66 o
   1  11   2    10692.81    10423.36    420.14 o
   3  11   2    17516.44    18499.29    328.01 o
   5  11   2      610.47      885.21     57.94 o
   7  11   2    13290.43    12787.32    275.58 o
  -6  12   2     3716.60     3830.68    153.48 o
  -4  12   2      903.83      980.39     48.66 o
  -2  12   2     9491.45     9346.10    178.07 o
   0  12   2     1776.93     1556.22     81.37 o
   2  12   2    35081.06    33433.75   1564.95 o
   4  12   2     1392.88     2014.12    466.33 o
   6  12   2     7971.59     7732.47    206.28 o
  -7  13   2     4800.58     4580.88    183.08 o
  -5  13   2    11883.93    11419.67    238.60 o
  -3  13   2       59.42      156.11     50.16 o
  -1  13   2    11544.88    10658.19    199.50 o
   1  13   2     1116.94     1819.99    738.46 o
   3  13   2     1049.77     1052.15     74.05 o
   5  13   2      111.66      526.76     42.12 o
   7  13   2     2206.53     2343.59    102.18 o
  -6  14   2      114.53      941.97    201.15 o
  -4  14   2    25940.57    25006.86   2139.65 o
  -2  14   2    17613.97    16367.70    261.93 o
   0  14   2      710.97      714.98     42.14 o
   2  14   2    45534.35    43374.43   2118.79 o
   4  14   2     4298.21     5386.94    287.26 o
   6  14   2    11709.23    11544.97    484.58 o
  -5  15   2    26119.84    25476.93   2288.75 o
  -3  15   2     4731.31     5007.07    158.18 o
  -1  15   2    66374.31    64269.91   1340.12 o
   1  15   2    20100.59    20090.79    428.46 o
   3  15   2    22228.00    22086.28    486.10 o
   5  15   2     5127.37     5902.13    277.28 o
  -6  16   2    22441.25    21577.33   1330.44 o
  -4  16   2     2593.01     2689.32    313.65 o
  -2  16   2    33528.11    32997.43    762.46 o
   0  16   2    58726.71    57025.16    515.46 o
   2  16   2    21290.67    21312.23    440.13 o
   4  16   2    18321.24    17262.42   1291.90 o
   6  16   2       75.78      509.14     32.83 o
  -5  17   2     5854.25     6030.25    624.90 o
  -3  17   2    49034.25    46728.70   3145.19 o
  -1  17   2      257.54     1263.55     70.77 o
   1  17   2    75378.09    73541.70    618.37 o
   3  17   2     7971.76     8276.23    222.13 o
   5  17   2     3038.94     2747.02    159.93 o
  -4  18   2      334.32      709.89     68.33 o
  -2  18   2       26.62      252.30     79.19 o
   0  18   2    17868.39    17692.47    311.43 o
   2  18   2        2.91       43.10     77.34 o
   4  18   2    22133.60    22339.79   1994.28 o
  -5  19   2      412.51      555.11     33.48 o
  -3  19   2    14575.51    14077.14    888.96 o
  -1  19   2      160.04      429.63     72.01 o
   1  19   2     2357.20     2602.36    139.40 o
   3  19   2     2066.66     2794.57    147.62 o
   5  19   2      725.13      833.66    140.14 o
  -4  20   2      296.68      867.87    297.05 o
  -2  20   2     6844.26     7754.13    900.45 o
   0  20   2    30853.45    31509.91    441.39 o
   2  20   2      779.54     1322.80    111.08 o
   4  20   2    23968.37    22138.48   1291.64 o
  -3  21   2    38860.43    40565.63    853.44 o
  -1  21   2     5175.90     6021.49    208.97 o
   1  21   2    37723.61    40523.70   1135.06 o
   3  21   2     6892.82     7094.07    235.69 o
  -2  22   2    14971.04    16339.67    348.41 o
   0  22   2    22575.15    24157.67    414.03 o
   2  22   2    31110.90    32753.42    492.04 o
  -9   1   3     6709.06     5973.32    139.98 o
  -7   1   3     3154.51     3169.35     86.21 o
  -5   1   3      112.42     1177.40     76.20 o
  -3   1   3     8812.51     8681.66     83.05 o
  -1   1   3    27863.25    31560.05    593.47 o
   1   1   3   109587.34   121637.24   2089.02 o
   3   1   3     2954.89     3259.84     51.15 o
   5   1   3    49332.21    50102.89    826.73 o
   7   1   3       66.06      300.25     14.86 o
   9   1   3      525.17      723.82     24.94 o
  -8   2   3     5618.58     6161.57    286.90 o
  -6   2   3    59541.18    59462.84   2149.50 o
  -4   2   3      270.69     1074.94     54.97 o
  -2   2   3    58988.22    62260.53    624.06 o
   0   2   3     8388.68     6918.00    118.46 o
   2   2   3     1357.02     2380.21     53.22 o
   4   2   3    34464.89    35645.55    558.85 o
   6   2   3      292.91     1587.70    311.08 o
   8   2   3    44696.31    41472.02    461.80 o
  -9   3   3     4287.07     4338.89    175.52 o
  -7   3   3    13048.63    13946.38    250.20 o
  -5   3   3     8015.83     8735.77    158.82 o
  -3   3   3    18738.73    19014.72    610.28 o
  -1   3   3    12241.28    11934.60    217.52 o
   1   3   3    37252.95    36956.59   1344.06 o
   3   3   3    10735.71    11497.05    136.75 o
   5   3   3    28728.76    30668.35    365.32 o
   7   3   3     7913.39     7971.85    406.12 o
   9   3   3     8772.49     7824.05    450.05 o
  -8   4   3    46164.28    42981.86    907.05 o
  -6   4   3      893.18     1647.72     69.57 o
  -4   4   3    68970.74    71712.69   1560.30 o
  -2   4   3     1925.86     2384.27     57.59 o
   0   4   3    18866.68    15980.32    140.04 o
   2   4   3    23712.54    22125.88    964.54 o
   4   4   3      128.70     1717.43    281.04 o
   6   4   3    53683.16    51719.78   1728.93 o
   8   4   3      318.58     1029.64     55.40 o
  -7   5   3     4708.55     4814.88    159.65 o
  -5   5   3    22091.98    23471.78    264.57 o
  -3   5   3    13955.73    16494.70    389.04 o
  -1   5   3    81203.75    71892.44   1692.10 o
   1   5   3    25836.22    24282.16    535.82 o
   3   5   3   128156.34   131322.80    512.53 o
   5   5   3     4194.28     4578.19    232.66 o
   7   5   3    25658.62    25844.36    892.16 o
  -8   6   3     1689.24     1826.68     80.70 o
  -6   6   3     1402.12     1569.81     70.86 o
  -4   6   3      549.06      694.23     47.02 o
  -2   6   3      915.42      890.42     45.90 o
   0   6   3     4357.55     3569.17     80.85 o
   2   6   3        0.18      243.59    113.05 o
   4   6   3     1698.60     1828.14     79.79 o
   6   6   3      509.27      671.51     39.46 o
   8   6   3      469.97      504.82     27.32 o
  -7   7   3      122.15      289.99     28.97 o
  -5   7   3     4132.27     4292.66    227.95 o
  -3   7   3    41611.63    41959.89    899.31 o
  -1   7   3    30493.60    26007.17    302.14 o
   1   7   3    46990.02    42618.59   1375.20 o
   3   7   3    80688.78    82311.33   2561.86 o
   5   7   3     4596.82     4942.52    130.61 o
   7   7   3     3449.65     3553.02    153.83 o
  -8   8   3    25625.80    25092.29    542.72 o
  -6   8   3     7063.09     7345.80    179.53 o
  -4   8   3    40445.11    39594.66    780.63 o
  -2   8   3      196.13      332.48     71.43 o
   0   8   3     2582.68     2101.88     74.42 o
   2   8   3     3163.79     3157.00     84.88 o
   4   8   3     1628.09     2230.99    167.79 o
   6   8   3    25929.55    24483.04    629.65 o
   8   8   3     3034.28     3284.25    150.47 o
  -7   9   3     4565.71     4858.45    166.94 o
  -5   9   3     2540.82     3186.14    467.48 o
  -3   9   3    11919.48    11878.21    283.18 o
  -1   9   3       51.27      445.99    165.62 o
   1   9   3     5415.79     4669.60    232.84 o
   3   9   3     4954.11     5578.10    124.46 o
   5   9   3     2020.54     2232.69     98.54 o
   7   9   3    11301.44    11441.97    321.21 o
  -8  10   3     1153.25     1514.42     73.09 o
  -6  10   3    44859.52    43536.41   1472.15 o
  -4  10   3      311.46      875.78    143.02 o
  -2  10   3    19216.54    18741.37    225.23 o
   0  10   3     1579.25     1486.41     70.49 o
   2  10   3      450.96      700.15     37.99 o
   4  10   3    30861.71    29222.74   1594.66 o
   6  10   3     1923.47     2738.43    122.56 o
   8  10   3    32654.68    31524.82   1841.93 o
  -7  11   3     5613.99     5333.67    185.46 o
  -5  11   3      445.58     1091.76    386.11 o
  -3  11   3    15266.77    15065.31    535.43 o
  -1  11   3    10138.43     9031.18    169.45 o
   1  11   3    38605.01    34512.69    324.52 o
   3  11   3     4248.87     4336.65    181.29 o
   5  11   3    30995.55    30478.46    556.34 o
   7  11   3      132.55      237.61     75.15 o
  -6  12   3     1045.89      985.49     52.78 o
  -4  12   3     3421.24     3501.39    122.71 o
  -2  12   3     3509.21     3672.84    115.14 o
   0  12   3      197.50      405.95     78.97 o
   2  12   3     7648.75     7606.36    245.94 o
   4  12   3      147.46      647.58    626.22 o
   6  12   3     2136.98     2364.05    122.97 o
  -7  13   3       25.86      499.62     28.89 o
  -5  13   3     6390.63     6026.93    176.94 o
  -3  13   3      180.36      587.16    178.57 o
  -1  13   3    36355.52    33143.28    469.34 o
   1  13   3    14464.78    13811.01    229.24 o
   3  13   3     9876.08     9825.55    552.68 o
   5  13   3     4633.33     5102.00    281.51 o
   7  13   3        7.81       16.23    127.86 o
  -6  14   3    16835.07    17075.99    949.06 o
  -4  14   3     8442.91     8226.26    679.98 o
  -2  14   3     2148.83     2076.20    125.96 o
   0  14   3     2394.51     2284.69    126.11 o
   2  14   3     8038.09     7568.12    430.24 o
   4  14   3      982.26     1046.64     61.65 o
   6  14   3     5697.34     6357.40    219.12 o
  -5  15   3      517.28      924.34    144.69 o
  -3  15   3      177.48      374.37     21.91 o
  -1  15   3      207.00      350.99     50.70 o
   1  15   3      207.40      650.84    236.14 o
   3  15   3     4172.01     3726.54    138.64 o
   5  15   3     4620.63     5116.90    262.71 o
  -6  16   3     2615.25     2747.76    167.24 o
  -4  16   3     9760.24     9412.25    691.74 o
  -2  16   3     3404.55     3268.97    188.83 o
   0  16   3      687.23      790.16    112.79 o
   2  16   3     2211.95     2228.43    101.71 o
   4  16   3     9308.15     9408.44   1009.92 o
   6  16   3    18298.13    16989.95    734.63 o
  -5  17   3     6649.85     6583.42    388.07 o
  -3  17   3     8190.82     7603.46    768.76 o
  -1  17   3    17723.70    17487.26    403.46 o
   1  17   3    14458.86    13783.89    626.42 o
   3  17   3    20036.13    19132.52    753.59 o
   5  17   3     3666.22     3097.04    154.91 o
  -4  18   3      284.13      355.45     99.41 o
  -2  18   3      705.08      813.34    198.09 o
   0  18   3     5243.57     5277.95    180.22 o
   2  18   3       30.79      191.15     60.46 o
   4  18   3     2799.61     2890.48    444.46 o
  -5  19   3       29.20      -55.65     95.51 o
  -3  19   3    25969.72    24892.18    405.83 o
  -1  19   3     1771.46     2012.11     86.63 o
   1  19   3    32832.74    34016.36    449.58 o
   3  19   3     4952.25     4987.66    186.32 o
  -4  20   3     3354.41     3653.06    520.02 o
  -2  20   3     8325.32     9114.48    569.53 o
   0  20   3     6968.91     6855.53    231.24 o
   2  20   3     2526.57     3003.21    164.41 o
   4  20   3    13451.02    13299.02   1160.39 o
  -3  21   3      233.21      280.95    109.99 o
  -1  21   3    10095.98    11025.37    273.78 o
   1  21   3     5979.72     6620.81    221.32 o
   3  21   3     1659.10     1687.15     94.77 o
  -2  22   3      276.82      534.47     34.75 o
   0  22   3     2545.04     2750.01    151.96 o
   2  22   3    11110.45    12009.59    482.70 o
  -8   0   4    14985.67    14631.46    632.62 o
  -6   0   4    19210.48    19153.01    256.86 o
  -4   0   4      630.50      955.09     53.17 o
  -2   0   4    39221.54    42720.79    227.57 o
   0   0   4     6348.42     6234.92     70.12 o
   2   0   4    30358.44    33386.29    480.00 o
   4   0   4     6738.32     6636.18    120.39 o
   6   0   4    24299.83    24456.44    399.41 o
   8   0   4     9371.17     8860.33    217.97 o
  -9   1   4    31212.09    27765.65    296.11 o
  -7   1   4    28729.69    28389.72    381.43 o
  -5   1   4        7.40      177.54     26.24 o
  -3   1   4      602.24     1005.43     56.79 o
  -1   1   4    16601.95    17794.55    436.18 o
   1   1   4    25053.29    26448.65    940.54 o
   3   1   4     1146.32     1446.79     35.87 o
   5   1   4       35.71      430.51    113.99 o
   7   1   4    12645.05    13271.96    216.51 o
   9   1   4     8663.45     7881.44    208.58 o
  -8   2   4    12232.84    12473.29    272.93 o
  -6   2   4      751.86     1098.73    125.47 o
  -4   2   4      575.50      561.20     32.35 o
  -2   2   4      191.65      251.80     32.52 o
   0   2   4     2646.44     3108.14    161.53 o
   2   2   4     1601.39     1777.09    142.10 o
   4   2   4     1779.77     2084.88    161.02 o
   6   2   4    17719.68    17886.34    479.91 o
   8   2   4     5196.90     5506.87    180.44 o
  -9   3   4      216.99      262.22     83.70 o
  -7   3   4     2111.32     1965.86    165.08 o
  -5   3   4    15165.84    16001.22    554.12 o
  -3   3   4      169.86      348.72     41.81 o
  -1   3   4    23919.64    23562.26    152.32 o
   1   3   4    20208.48    19985.49    873.69 o
   3   3   4     2093.69     2613.26     68.44 o
   5   3   4    16979.07    17717.18    227.55 o
   7   3   4     2069.01     2479.21    115.74 o
   9   3   4      226.37      399.34    110.84 o
  -8   4   4     6525.23     6714.26    199.22 o
  -6   4   4      642.42     1136.03     55.85 o
  -4   4   4      692.05     1466.43    262.80 o
  -2   4   4    53697.52    53693.51    276.16 o
   0   4   4     9642.21     8709.29    154.48 o
   2   4   4    23265.50    23918.68    917.70 o
   4   4   4     9828.14     9675.00    156.79 o
   6   4   4     8101.86     8357.22    434.40 o
   8   4   4       48.02      127.26     70.18 o
  -7   5   4    12467.90    12636.10    600.38 o
  -5   5   4      540.33      589.39     99.16 o
  -3   5   4    36056.36    37293.85    912.47 o
  -1   5   4    19659.78    19033.59    507.27 o
   1   5   4    53824.96    50769.87   3193.80 o
   3   5   4      134.02     1093.62     52.69 o
   5   5   4      259.79      403.06     27.09 o
   7   5   4     9445.06     8642.03    381.62 o
  -8   6   4    36861.25    35265.61   1937.09 o
  -6   6   4    11079.33    10805.15    361.53 o
  -4   6   4      142.07      307.26    110.53 o
  -2   6   4     1963.22     2134.98     95.35 o
   0   6   4    49763.07    40497.62    274.11 o
   2   6   4      413.11      762.69    422.98 o
   4   6   4      971.80     1100.77     50.12 o
   6   6   4     1585.31     2079.55    273.88 o
   8   6   4    29071.93    27920.65   1080.25 o
  -7   7   4      537.79     1071.23    256.48 o
  -5   7   4    10057.46    11069.27    192.78 o
  -3   7   4     5044.32     5589.80    114.53 o
  -1   7   4     7339.54     7259.50    204.24 o
   1   7   4    12333.82    11207.47    339.82 o
   3   7   4     8651.24     8796.19    141.41 o
   5   7   4    37252.34    38382.56   1326.40 o
   7   7   4     4636.74     4809.31    372.96 o
  -8   8   4        2.46      460.01    122.66 o
  -6   8   4    10738.94    10707.57    218.76 o
  -4   8   4      250.96      617.22     32.12 o
  -2   8   4    23997.09    22369.10    773.12 o
   0   8   4     7636.06     7630.69    132.32 o
   2   8   4    21677.26    19581.24    839.08 o
   4   8   4    21415.59    21529.51    867.69 o
   6   8   4     2010.03     2325.51    469.43 o
   8   8   4    17074.27    16515.45    865.14 o
  -7   9   4      339.68      612.18    125.58 o
  -5   9   4       96.46      288.77     91.82 o
  -3   9   4    35882.07    35780.36   1475.73 o
  -1   9   4    19948.37    17506.16    269.60 o
   1   9   4    41089.05    36463.88   1766.35 o
   3   9   4    46378.09    46115.91   1773.65 o
   5   9   4     1386.97     1651.72     90.58 o
   7   9   4     6186.71     6358.04    193.82 o
  -8  10   4     5046.11     5095.08    214.10 o
  -6  10   4        7.00      410.12    164.26 o
  -4  10   4    35931.95    34916.11    914.65 o
  -2  10   4     8671.77     8633.80    494.47 o
   0  10   4   117735.77   103371.61    964.17 o
   2  10   4    27988.09    26163.01   1489.83 o
   4  10   4     3992.25     4502.35    148.88 o
   6  10   4     3806.27     3850.72    137.91 o
   8  10   4    13775.58    13074.83    301.60 o
  -7  11   4      453.60      538.69     30.22 o
  -5  11   4      228.00      600.42    267.31 o
  -3  11   4     9645.66    10066.64    200.04 o
  -1  11   4    78613.01    66367.11   1233.87 o
   1  11   4     2044.60     2485.74    159.72 o
   3  11   4    51659.98    50868.01   1730.65 o
   5  11   4     5555.75     5223.03    265.32 o
   7  11   4      420.19      454.68    118.24 o
  -6  12   4     4822.10     5391.45    212.23 o
  -4  12   4     7215.65     7399.68   1071.09 o
  -2  12   4    12472.08    12149.57    530.12 o
   0  12   4     7010.64     6276.67    150.16 o
   2  12   4    10388.01    10661.35    397.98 o
   4  12   4     5041.99     4876.57    141.32 o
   6  12   4     3673.22     4173.13    159.73 o
  -7  13   4     9759.48     9679.71    527.32 o
  -5  13   4     2608.55     2852.43    131.73 o
  -3  13   4     1495.86     1891.76     97.60 o
  -1  13   4     4486.57     4650.97    301.88 o
   1  13   4     6520.05     7684.05   1208.42 o
   3  13   4    36269.27    35259.80   1679.03 o
   5  13   4      937.57     1142.18    152.16 o
   7  13   4    15585.11    15859.34    892.82 o
  -6  14   4    12862.26    12562.15    433.41 o
  -4  14   4    24048.66    22934.55   1476.18 o
  -2  14   4      467.21     1002.89    265.49 o
   0  14   4    49205.81    44842.43    555.04 o
   2  14   4    24603.64    23569.72   1200.06 o
   4  14   4     4009.86     3773.57    140.10 o
   6  14   4    45660.12    46379.96    735.48 o
  -5  15   4    11550.82    11045.37    513.01 o
  -3  15   4    10021.18     9746.93    244.16 o
  -1  15   4    76111.83    73245.72    578.01 o
   1  15   4    24521.74    24028.07    330.11 o
   3  15   4    32951.67    32202.63    970.28 o
   5  15   4     7379.37     7846.35    876.67 o
  -6  16   4     4925.98     5112.08    857.99 o
  -4  16   4      605.16     1124.72     74.42 o
  -2  16   4    80065.56    75406.25   2750.83 o
   0  16   4    16895.93    16419.27    276.24 o
   2  16   4    33752.78    34814.81    420.09 o
   4  16   4    21423.21    19012.90   1686.81 o
   6  16   4     3854.93     4013.63    172.31 o
  -5  17   4    11989.47    12923.81    683.00 o
  -3  17   4    35421.82    33397.72    430.92 o
  -1  17   4     5442.52     6105.39    471.07 o
   1  17   4    90054.20    91031.94    692.24 o
   3  17   4     7891.14     8704.10    469.04 o
   5  17   4    24660.06    23647.03   1723.35 o
  -4  18   4       23.92      382.62    160.69 o
  -2  18   4    14151.37    13493.23    279.53 o
   0  18   4     3728.04     4186.79    221.86 o
   2  18   4       49.97      462.01    173.95 o
   4  18   4      265.38      897.57    176.35 o
  -3  19   4      371.30      554.72     47.64 o
  -1  19   4     1164.84     1585.98    180.06 o
   1  19   4    17887.02    18660.93    332.62 o
   3  19   4     3734.98     3857.84    191.98 o
  -4  20   4     8285.41     8082.03    743.06 o
  -2  20   4    47900.61    48582.82    825.26 o
   0  20   4     2465.55     2821.92    170.81 o
   2  20   4    22787.03    22864.69    390.24 o
   4  20   4    23990.51    22897.86   1412.08 o
  -3  21   4    23096.63    24040.56    534.59 o
  -1  21   4     6948.01     7296.60    333.37 o
   1  21   4    50741.44    54456.38    604.49 o
   3  21   4     2168.47     2458.87    105.87 o
  -2  22   4     7256.71     8098.00    270.60 o
   0  22   4    42597.44    46910.02    870.37 o
   2  22   4     9729.27    10358.13    289.87 o
  -9   1   5    14073.74    13557.54    355.80 o
  -7   1   5    59350.46    60391.59    545.59 o
  -5   1   5    63450.48    68589.72    335.52 o
  -3   1   5       22.17     1813.26   1162.57 o
  -1   1   5   284903.81   288210.25   4284.56 o
   1   1   5   485402.06   499982.69  17238.45 o
   3   1   5     2944.38     4421.26    275.36 o
   5   1   5   137491.98   138955.27   1290.73 o
   7   1   5    53536.75    54172.83    657.73 o
   9   1   5    10086.58     9463.41    175.67 o
  -8   2   5   163488.34   151992.56    945.12 o
  -6   2   5    17011.21    17069.25    679.41 o
  -4   2   5   360799.94   408883.19   5912.77 o
  -2   2   5    29045.40    31846.26   1008.91 o
   0   2   5    19013.58    17210.59    999.19 o
   2   2   5     4595.75     5158.71    403.45 o
   4   2   5   486820.72   536364.44  32637.93 o
   6   2   5      399.53     1103.24    322.30 o
   8   2   5   158185.89   147913.72  10661.59 o
  -9   3   5     5996.00     6632.98    215.74 o
  -7   3   5    47438.18    49143.98    989.93 o
  -5   3   5   123618.86   130875.93    640.85 o
  -3   3   5    20980.33    23761.55    243.22 o
  -1   3   5    20866.44    23512.66    616.33 o
   3   3   5   100278.77   105706.66   4567.14 o
   5   3   5   194195.81   198357.31   9451.15 o
   7   3   5    81999.50    79852.26   3187.23 o
  -8   4   5    11288.60    10858.47    248.65 o
  -6   4   5   184489.67   188589.55   2648.78 o
  -4   4   5    40356.29    41893.77   1355.03 o
  -2   4   5    82251.35    85822.96    442.52 o
   0   4   5    44548.41    38829.65    296.27 o
   2   4   5   214471.53   229807.63   3387.40 o
   4   4   5     3770.81     5184.60    727.23 o
   6   4   5   256460.13   257925.66  17159.06 o
   8   4   5     1072.31     1329.76     74.16 o
  -7   5   5     3515.32     3872.47    191.95 o
  -5   5   5     8496.76     9897.91    503.84 o
  -3   5   5   158911.50   171161.59   1211.44 o
  -1   5   5   372319.81   342985.56  25444.61 o
   1   5   5   164818.61   165263.03   2923.79 o
   3   5   5   443319.28   507463.28  12447.79 o
   5   5   5      442.70      971.24     63.50 o
   7   5   5     8835.59     9119.50    762.96 o
  -8   6   5    29894.91    27873.89    402.39 o
  -6   6   5     2426.25     2868.74    131.85 o
  -4   6   5    88356.34    90653.55    495.65 o
  -2   6   5    11104.70    10461.89    263.50 o
   0   6   5     1048.66     1005.29     48.18 o
   2   6   5     9136.25     8746.42    307.03 o
   4   6   5    57810.46    62183.88    521.63 o
   6   6   5     1772.22     1758.12     94.57 o
   8   6   5     7014.58     7535.28    217.93 o
  -7   7   5    22536.58    23825.49    390.58 o
  -5   7   5    99431.11   101776.99    598.05 o
  -3   7   5   309614.75   327800.34   8523.72 o
  -1   7   5    61000.10    54187.05   1106.42 o
   1   7   5   115047.73   109933.45   6780.32 o
   3   7   5   445294.41   513272.94  21427.05 o
   5   7   5     8757.62    10006.45    188.09 o
   7   7   5    40951.79    40512.61   1845.93 o
  -8   8   5     6797.57     6380.07    383.25 o
  -6   8   5   360262.47   356598.09   8558.39 o
  -4   8   5     8136.04     7985.44    321.39 o
  -2   8   5   102421.32    98117.55   3905.72 o
   0   8   5     1888.44     1968.37    145.82 o
   2   8   5   196439.16   194090.05  12555.42 o
   4   8   5     1225.10     1567.84    307.67 o
   6   8   5   294044.34   305886.38   5212.84 o
   8   8   5     2985.10     2670.22    227.35 o
  -7   9   5    29709.72    31205.33   1666.66 o
  -5   9   5    45282.16    46625.60    420.42 o
  -3   9   5    86450.50    85186.96   2044.53 o
  -1   9   5    15354.75    13874.56    230.83 o
   1   9   5     2763.34     2627.18     86.19 o
   3   9   5    91879.05    92938.17   4410.44 o
   5   9   5   112617.25   116689.15    677.04 o
   7   9   5     8967.56     8995.70    339.90 o
  -8  10   5    18303.95    17302.68    692.33 o
  -6  10   5    18973.88    18677.18    299.16 o
  -4  10   5    61433.00    59851.14   1206.15 o
  -2  10   5    55868.11    52437.76   2003.09 o
   0  10   5      703.78      726.56    138.91 o
   2  10   5    25406.22    24999.04    622.86 o
   4  10   5   105615.26   101281.38   6449.90 o
   6  10   5      123.04      618.86     37.43 o
   8  10   5    45447.22    43669.16    542.52 o
  -7  11   5      888.98     1000.68     43.51 o
  -5  11   5      608.35     2333.74   1643.33 o
  -3  11   5   111974.55   108149.60   3483.52 o
  -1  11   5    65158.38    59326.92   1651.19 o
   1  11   5   183535.53   169768.27   3742.54 o
   3  11   5    19928.81    21862.99    502.17 o
   5  11   5    14609.14    14785.42    253.10 o
   7  11   5     9260.71     9172.88    240.48 o
  -6  12   5   151569.81   151807.38   4952.75 o
  -4  12   5    16315.81    16628.55   1154.01 o
  -2  12   5    90943.77    83671.72   3416.26 o
   0  12   5    33493.88    30890.73    329.92 o
   2  12   5    57460.96    56746.38   2305.13 o
   4  12   5    12116.04    11935.14    518.91 o
   6  12   5    77824.08    78773.63   2868.43 o
  -7  13   5   136858.83   132775.52   3362.05 o
  -5  13   5    79323.26    79368.22   2919.47 o
  -3  13   5    78565.98    73452.11   2724.69 o
  -1  13   5    81293.71    74827.56   1016.71 o
   1  13   5    69267.19    66144.47   2703.38 o
   3  13   5     3779.72     4499.52    326.56 o
   5  13   5   101873.41   104389.46   6241.21 o
   7  13   5    13244.53    14253.44    665.62 o
  -6  14   5      786.06      999.53    127.12 o
  -4  14   5   205754.75   196556.44  15314.32 o
  -2  14   5        1.43      430.47     98.76 o
   0  14   5      294.69      558.42    205.63 o
   2  14   5     3825.48     3855.76    308.58 o
   4  14   5   143938.94   141490.31   9335.23 o
   6  14   5     8421.88     8414.82    230.74 o
  -5  15   5    57073.14    58263.54   1569.88 o
  -3  15   5     4462.95     5048.70    165.81 o
  -1  15   5    73995.20    71924.76    578.28 o
   1  15   5    94396.20    91095.85   1486.79 o
   3  15   5      250.80      706.15     40.13 o
   5  15   5    21718.39    22019.16   1011.24 o
  -6  16   5     2223.79     2369.16    100.51 o
  -4  16   5    19319.24    18513.03    983.80 o
  -2  16   5     7581.40     7761.14    255.53 o
   0  16   5    23491.77    23226.79    703.58 o
   2  16   5      244.44      436.69    103.22 o
   4  16   5     2119.06     2352.53    165.74 o
   6  16   5     5264.38     5564.79    201.66 o
  -5  17   5    61589.66    58506.44   2898.75 o
  -3  17   5     2444.15     3535.86    207.52 o
  -1  17   5   141716.97   134303.38   2431.49 o
   1  17   5    63254.38    61284.78   2340.97 o
   3  17   5    42905.16    41092.50    646.38 o
   5  17   5    21171.22    24160.61   3702.00 o
  -4  18   5   156318.89   145402.63  10971.39 o
  -2  18   5    17491.75    18929.17    485.00 o
   0  18   5       26.62      103.08     58.24 o
   2  18   5    14271.04    14084.61    695.39 o
   4  18   5   131316.22   127866.38  10254.84 o
  -3  19   5    55373.98    54504.36    603.44 o
  -1  19   5     3935.42     4579.11    175.90 o
   1  19   5     8876.55    12203.99   1660.36 o
   3  19   5    71225.87    72846.63   3468.91 o
  -4  20   5       95.77      703.50    104.20 o
  -2  20   5    30301.23    32076.42   1463.99 o
   0  20   5      126.57      259.89     80.67 o
   2  20   5    13611.41    13603.81    444.91 o
   4  20   5     4707.55     4448.39    193.80 o
  -3  21   5    44171.01    47419.69    595.72 o
  -1  21   5    21188.52    23385.89    399.32 o
   1  21   5    23151.70    25023.42    569.32 o
   3  21   5     7603.48     8278.10    526.69 o
   0  22   5     7314.69     8560.94    501.32 o
  -8   0   6     5887.64     6134.91    468.52 o
  -6   0   6    61631.98    60940.50    473.97 o
  -4   0   6      426.13      979.77     47.63 o
  -2   0   6   624636.75   566408.81   9715.72 o
   0   0   6    13189.87    14354.12    523.35 o
   2   0   6   516901.78   505254.38   3860.94 o
   4   0   6     3874.46     4248.87    112.45 o
   6   0   6    48236.58    49979.18    856.42 o
   8   0   6     1056.93     1271.31     66.21 o
  -9   1   6      296.13      970.59    396.16 o
  -7   1   6   114443.40   115803.93   1485.17 o
  -5   1   6   166892.56   173632.14    530.32 o
  -3   1   6    33704.99    41457.53    318.61 o
  -1   1   6   487058.09   458877.22   2858.76 o
   1   1   6   379658.91   399853.59  11772.76 o
   3   1   6    31672.71    37858.08    437.81 o
   5   1   6   131486.50   135632.59   1220.36 o
   7   1   6   142686.84   136790.75   1967.45 o
  -8   2   6     3950.31     4117.78    218.22 o
  -6   2   6     1535.48     2039.45     95.25 o
  -4   2   6    81269.71    83982.73    924.49 o
  -2   2   6      181.93      720.01    197.26 o
   0   2   6   805948.38   798625.00  52259.23 o
   2   2   6      335.15      595.44    126.21 o
   4   2   6    93956.66    97813.82   2771.38 o
   6   2   6      207.25      613.03    222.76 o
   8   2   6     6441.60     6580.07    195.37 o
  -7   3   6   226267.50   226855.06   4849.10 o
  -5   3   6   315738.78   325907.09   4571.54 o
  -3   3   6   148883.14   157018.55   3480.60 o
  -1   3   6   118762.36   117366.36    595.33 o
   1   3   6   100040.42   101605.72   9393.71 o
   3   3   6   125119.09   136370.47   6832.98 o
   5   3   6   285638.31   298347.06   9126.33 o
   7   3   6   218886.31   213608.00   5130.70 o
  -8   4   6      563.93      942.55    245.04 o
  -6   4   6    40067.39    41697.17    396.09 o
  -4   4   6      698.07     1077.24     69.71 o
  -2   4   6   115892.37   106697.48    472.25 o
   0   4   6    12104.39    10459.25    274.86 o
   2   4   6   144487.63   141551.14   8466.38 o
   4   4   6     9627.15    10386.79    308.10 o
   6   4   6    36555.64    37084.50    374.90 o
   8   4   6     1577.26     1448.08     66.60 o
  -7   5   6     5785.74     6002.84    194.81 o
  -5   5   6     7963.27     9744.73    812.43 o
  -3   5   6   367829.59   389666.72   3919.62 o
  -1   5   6   199553.73   178876.64   2968.21 o
   1   5   6   188872.41   186887.70   3255.32 o
   3   5   6   331096.22   382646.22   9315.85 o
   5   5   6    18603.48    19657.73    247.95 o
   7   5   6     3005.29     4219.80    725.87 o
  -8   6   6    36319.41    35036.27   1524.59 o
  -6   6   6     1879.67     1833.60     98.57 o
  -4   6   6    92451.10    93688.95   1710.25 o
  -2   6   6     3196.75     4052.29    339.53 o
   0   6   6   123197.59    88059.60    532.08 o
   2   6   6    14637.20    14587.54    844.16 o
   4   6   6    61961.87    63309.42    752.02 o
   6   6   6      802.14     1163.79    198.19 o
   8   6   6    36663.27    34675.56   1095.62 o
  -7   7   6    89485.37    89776.78   2895.57 o
  -5   7   6    97290.13    98481.05   3073.15 o
  -3   7   6   603096.94   626807.19  13643.33 o
  -1   7   6    73352.82    64004.39   1547.97 o
   1   7   6   130652.43   124429.32   6695.98 o
   3   7   6   507353.84   601037.56  31259.72 o
   5   7   6    92897.35    95518.57    581.87 o
   7   7   6    81513.38    82493.12   2826.23 o
  -8   8   6     4455.76     5557.48   1566.64 o
  -6   8   6     1157.47     1808.11    294.16 o
  -4   8   6     1410.14     1305.51     72.52 o
  -2   8   6    18476.17    18465.00    208.47 o
   0   8   6      489.73      685.85    124.16 o
   2   8   6    22566.15    24659.81    628.69 o
   4   8   6     2555.59     2200.92    163.45 o
   6   8   6     2838.47     3373.47    633.04 o
   8   8   6     4804.61     4946.07    326.55 o
  -7   9   6    48080.78    48220.14    975.01 o
  -5   9   6   284768.47   291820.09   7585.88 o
  -3   9   6   101357.63   100074.27   4858.48 o
  -1   9   6     7806.61     7162.11    247.79 o
   1   9   6     6125.69     5780.89    313.60 o
   3   9   6    84397.63    84676.67   3974.68 o
   5   9   6   290269.41   308458.31   1165.71 o
   7   9   6    35907.19    34840.93   1650.05 o
  -8  10   6    61827.01    61287.12    646.06 o
  -6  10   6     1258.27     2034.25    432.74 o
  -4  10   6    50446.44    49309.82   2055.11 o
  -2  10   6    11175.31    10288.71    173.69 o
   0  10   6   550289.31   522179.31  11625.57 o
   2  10   6    21354.11    19227.02    394.41 o
   4  10   6    62396.83    61346.66   2894.89 o
   6  10   6    12914.22    12300.66    438.03 o
   8  10   6    58262.51    57955.52   2675.67 o
  -7  11   6    20175.59    19480.11    357.07 o
  -5  11   6     1138.91     1463.06     69.20 o
  -3  11   6    13443.17    13712.48    370.28 o
  -1  11   6    68520.72    58599.57    974.39 o
   1  11   6    85334.54    77578.68   1328.90 o
   3  11   6     1527.80     2000.54     99.24 o
   5  11   6      253.88      869.57     38.61 o
   7  11   6    30636.29    30741.98    429.46 o
  -6  12   6    20422.44    20413.66    520.54 o
  -4  12   6     1482.71     2094.97    203.65 o
  -2  12   6   250709.47   227300.31  11116.48 o
   0  12   6    15666.30    14247.01    228.13 o
   2  12   6   217666.09   210793.59  11861.67 o
   4  12   6     5901.89     6030.55    497.03 o
   6  12   6    13882.42    13081.73    651.18 o
  -7  13   6   105740.37   102768.15   1262.27 o
  -5  13   6   158221.86   158572.25   6110.72 o
  -3  13   6    76919.51    71146.83   2791.50 o
  -1  13   6   123515.80   114399.44    691.74 o
   1  13   6    77907.75    75380.45   2895.82 o
   3  13   6    48286.06    46328.50   1215.42 o
   5  13   6   136501.88   139513.38   5013.62 o
   7  13   6   112783.33   112942.44   2760.94 o
  -6  14   6      960.36      910.89     40.79 o
  -4  14   6    14167.06    14410.87   1975.61 o
  -2  14   6        9.98      755.29     85.42 o
   0  14   6    24308.77    21388.78    688.79 o
   2  14   6     1711.35     1605.38    254.68 o
   4  14   6    10488.99    10388.20    932.94 o
   6  14   6     7504.99     9032.44    241.87 o
  -5  15   6    52833.66    53489.07   2631.66 o
  -3  15   6    14691.25    14020.60    439.73 o
  -1  15   6    73176.63    69256.43    907.53 o
   1  15   6    76521.87    73530.00   1220.96 o
   3  15   6    18754.13    18137.07    624.71 o
   5  15   6    43661.78    43910.28    898.35 o
  -6  16   6    25777.28    27364.89   2023.63 o
  -4  16   6     4414.69     4337.17    590.08 o
  -2  16   6    80185.14    76860.41   1693.18 o
   0  16   6    13997.83    13295.92    258.14 o
   2  16   6    87780.54    88017.92   3736.97 o
   4  16   6    19022.22    18569.12   1199.40 o
   6  16   6    21421.21    23950.74   1577.75 o
  -5  17   6    10085.51     9309.93    767.58 o
  -3  17   6     4161.43     4225.54    166.17 o
  -1  17   6    64998.63    61788.58   1588.23 o
   1  17   6    30412.45    29215.98    398.58 o
   3  17   6     8752.68     9610.78   1338.27 o
   5  17   6     2296.88     2157.41    102.10 o
  -4  18   6    12005.26    11703.93   1764.12 o
  -2  18   6    10123.29    11492.09    329.16 o
   0  18   6    27600.20    28603.05    401.33 o
   2  18   6    12433.38    13039.95    275.11 o
   4  18   6     6554.28     6336.63    331.36 o
  -3  19   6    88325.46    85612.68   1362.01 o
  -1  19   6     2167.24     2441.70    185.89 o
   1  19   6      204.19      407.86     47.40 o
   3  19   6    73803.41    76102.92   3089.85 o
  -2  20   6    18383.71    20189.14    371.31 o
   0  20   6       30.71      462.56    231.39 o
   2  20   6    21764.63    22518.05    729.36 o
  -3  21   6    25154.71    26788.34   1131.61 o
  -1  21   6    13955.28    15030.22    328.11 o
   1  21   6     7772.78     8977.44    264.46 o
   3  21   6    26954.18    25551.64    710.19 o
   0  22   6   121243.50   127808.13   1632.87 o
  -7   1   7    45478.07    45641.01    522.82 o
  -5   1   7    84783.85    88790.26    627.70 o
  -3   1   7    27337.34    30248.07    483.46 o
  -1   1   7   206094.36   221680.98   1856.51 o
   1   1   7   111507.91   123134.91   3323.83 o
   3   1   7    20405.38    24120.59    440.25 o
   5   1   7    44880.51    45828.66    262.00 o
   7   1   7    45982.14    44889.17    563.22 o
  -8   2   7    96853.63    91433.48   2735.66 o
  -6   2   7     7348.67     6999.67    568.84 o
  -4   2   7   281046.88   281562.22  15997.90 o
  -2   2   7     2913.48     2944.42     88.08 o
   0   2   7     5128.68     5742.42   7467.16 o
   2   2   7       89.12      624.73    384.14 o
   4   2   7   207383.17   227962.75   4034.21 o
   6   2   7      251.76      466.08     77.90 o
   8   2   7    74166.38    68432.47   2401.33 o
  -7   3   7    93961.23    94125.67   2263.99 o
  -5   3   7   157588.52   162508.97   1147.50 o
  -3   3   7    83610.06    87784.09   2436.49 o
  -1   3   7    93943.28    86573.54   1209.02 o
   1   3   7    25010.59    28399.18   1546.01 o
   3   3   7    33461.08    37756.49   1289.67 o
   5   3   7   101343.45   107990.38   1640.76 o
   7   3   7    39038.87    39368.15   1034.45 o
  -8   4   7     2959.71     3138.00    292.17 o
  -6   4   7   155199.73   152066.38   2639.80 o
  -4   4   7    14764.28    14668.02    202.92 o
  -2   4   7   118375.88   116376.92    464.92 o
   0   4   7    17871.64    16198.43    170.38 o
   2   4   7    58175.27    62758.87   2821.76 o
   4   4   7     6485.44     7278.75    137.07 o
   6   4   7    95272.56    94562.28   3548.93 o
   8   4   7     1826.57     1835.88     83.04 o
  -7   5   7     6168.73     5966.90    243.18 o
  -5   5   7     7399.67     7827.58    180.17 o
  -3   5   7   236791.77   237027.83   1672.29 o
  -1   5   7    19127.59    18575.67    837.12 o
   1   5   7   123164.35   116513.32   6613.22 o
   3   5   7    57846.13    62782.02   1497.68 o
   5   5   7      179.71      513.18    112.00 o
   7   5   7     2660.46     2891.65    136.65 o
  -8   6   7     3389.86     4375.76    628.84 o
  -6   6   7      700.18     1216.38    419.89 o
  -4   6   7    43371.85    45223.42    597.41 o
  -2   6   7    13921.55    13954.97    305.47 o
   0   6   7      550.72      783.85     33.68 o
   2   6   7    24544.38    24486.77   1119.15 o
   4   6   7    67352.41    68192.89   2268.63 o
   6   6   7     5380.93     5660.63    325.12 o
   8   6   7    18519.60    18555.61   1000.88 o
  -7   7   7    35588.23    36115.52   1144.39 o
  -5   7   7    14149.89    15778.26    378.06 o
  -3   7   7   264562.50   261715.17   9052.69 o
  -1   7   7    43502.92    38391.50    295.16 o
   1   7   7     3100.47     3684.35     92.28 o
   3   7   7   209871.28   224018.02   7337.71 o
   5   7   7   136550.31   139122.25   1072.64 o
   7   7   7    14422.11    15384.04    308.96 o
  -8   8   7     2699.36     2767.82    171.61 o
  -6   8   7   173327.22   171102.59   2526.62 o
  -4   8   7      926.23     1167.74    109.96 o
  -2   8   7    90962.16    83602.42   2529.92 o
   0   8   7     2368.60     2494.98     83.52 o
   2   8   7    65203.81    66612.33   2169.76 o
   4   8   7     2244.62     2627.54     98.43 o
   6   8   7   196099.36   199548.97   5689.63 o
   8   8   7      128.63      283.76     82.17 o
  -7   9   7     8647.01     8834.49    227.93 o
  -5   9   7   123330.76   126638.83    795.78 o
  -3   9   7    45525.54    43491.46   1195.08 o
  -1   9   7     2334.33     1879.04     82.35 o
   1   9   7     1755.65     3329.78   1006.90 o
   3   9   7    78158.46    81028.55   3042.39 o
   5   9   7    38963.48    41512.52    957.07 o
   7   9   7    30588.63    31548.84    739.33 o
  -6  10   7     4772.01     4791.13    255.67 o
  -4  10   7    60438.66    57531.28   2771.48 o
  -2  10   7    32985.12    31527.93   1303.56 o
   0  10   7        1.74      124.32     51.63 o
   2  10   7    33590.43    32996.94    848.78 o
   4  10   7    39986.40    38624.83   2527.95 o
   6  10   7     5762.34     6594.66    394.54 o
  -7  11   7     7010.18     6546.05    209.86 o
  -5  11   7     4956.83     5640.23    159.64 o
  -3  11   7       71.52     2981.57   1078.42 o
  -1  11   7    81442.88    70180.14    497.57 o
   1  11   7     5673.01     6411.33    151.65 o
   3  11   7    48482.56    48160.48    910.55 o
   5  11   7     2724.54     3594.97    175.33 o
   7  11   7     1744.12     1885.33     88.81 o
  -6  12   7    51314.87    52384.77   1051.21 o
  -4  12   7    12117.55    12517.99    459.13 o
  -2  12   7    46072.12    43296.55   2282.38 o
   0  12   7    58918.68    54777.09    660.15 o
   2  12   7    70697.24    67351.80   3474.37 o
   4  12   7    36595.59    35849.41   2522.98 o
   6  12   7   105735.80   103813.15   2209.89 o
  -7  13   7     9640.46    10257.64    276.25 o
  -5  13   7    79011.05    81458.34   2233.00 o
  -3  13   7     4327.79     5066.45    669.08 o
  -1  13   7    30215.19    29473.66    741.77 o
   1  13   7    66125.53    62920.42   3643.51 o
   3  13   7   115346.28   112736.32   4598.16 o
   5  13   7    62334.64    63014.32   2003.62 o
   7  13   7   125672.54   123926.64   6006.65 o
  -6  14   7       36.42      457.82    220.59 o
  -4  14   7    67954.37    66842.40   6004.11 o
  -2  14   7     3897.46     3790.75    139.37 o
   0  14   7      460.08      600.50     31.98 o
   2  14   7     8847.86     8718.30    198.97 o
   4  14   7   117710.38   114506.81  11299.20 o
   6  14   7     3434.35     3893.08    165.09 o
  -5  15   7     8703.11     8762.23    228.30 o
  -3  15   7     5096.95     4993.48    162.93 o
  -1  15   7    39435.08    38369.54    427.97 o
   1  15   7    46434.76    45147.24    544.65 o
   3  15   7      344.58     2011.91    633.79 o
   5  15   7    48321.14    49897.96    542.68 o
  -6  16   7     1203.61     1392.35     82.15 o
  -4  16   7     6829.53     6917.10    570.62 o
  -2  16   7       62.63      606.74    195.90 o
   0  16   7    30122.23    30779.42    392.95 o
   2  16   7     8612.30     8910.03    783.57 o
   4  16   7    14061.01    13987.52   1357.84 o
   6  16   7      655.66      787.78     36.29 o
  -5  17   7     8789.88    10181.18    336.80 o
  -3  17   7    19185.53    18140.09    797.31 o
  -1  17   7     9683.80    10544.97    313.29 o
   1  17   7    74513.85    72472.45   1283.91 o
   3  17   7     1965.40     2643.88    245.68 o
   5  17   7    40075.01    39312.46   1569.84 o
  -4  18   7    98107.89    91241.29   8774.46 o
  -2  18   7    21827.28    23983.13    782.58 o
   0  18   7       91.61      185.80     72.76 o
   2  18   7    41881.19    43353.29   1157.90 o
   4  18   7   115397.40   113128.02   9470.29 o
  -3  19   7    52892.66    52322.51    952.67 o
  -1  19   7    10181.00    12256.96    957.00 o
   1  19   7    12294.24    13108.49    373.06 o
   3  19   7    46634.02    48526.32   2013.61 o
  -2  20   7     2447.62     2909.67    373.40 o
   0  20   7     1558.39     2004.60     93.15 o
   2  20   7    20578.70    22316.35    825.54 o
  -1  21   7     8650.65     9292.32    402.13 o
   1  21   7     8376.80     9845.01    540.04 o
   0  22   7     8775.54    10126.91    287.46 o
  -8   0   8    15928.50    15322.53    291.37 o
  -6   0   8    15250.66    15639.62    512.11 o
  -4   0   8       87.64      360.55     22.24 o
  -2   0   8    12087.78    13649.99    315.49 o
   0   0   8    48013.06    43336.05    267.57 o
   2   0   8    21257.07    23879.20    188.14 o
   4   0   8     8238.57     8448.86    143.93 o
   6   0   8    48196.49    47897.89    421.47 o
   8   0   8    13581.45    12826.08    586.92 o
  -7   1   8     1508.18     1980.93     96.07 o
  -5   1   8     2998.39     3274.95    104.24 o
  -3   1   8     1779.50     2117.53     48.46 o
  -1   1   8     2722.60     3189.01     91.96 o
   1   1   8    10181.42     9960.67    282.04 o
   3   1   8      949.05     1387.60    108.29 o
   5   1   8     6223.84     6632.05    102.34 o
   7   1   8    11238.49    11104.87    165.05 o
  -8   2   8     3419.83     3436.41    150.45 o
  -6   2   8    17878.38    17322.20    704.09 o
  -4   2   8     6849.33     7503.80    267.80 o
  -2   2   8      393.04      674.41     27.66 o
   0   2   8     7529.18     7368.71   1512.62 o
   2   2   8     7291.94     7329.75    318.35 o
   4   2   8    20742.85    21681.52    247.42 o
   6   2   8     1635.11     1536.39    129.75 o
   8   2   8    11535.78    10922.31    251.29 o
  -7   3   8     3892.16     3832.42    148.70 o
  -5   3   8      510.40      606.84     64.01 o
  -3   3   8     4471.03     4753.25    161.13 o
  -1   3   8     1400.82     2036.20     58.56 o
   1   3   8     7951.56     8360.39    365.74 o
   3   3   8     1831.83     1741.46    127.95 o
   5   3   8       42.32      165.11     24.29 o
   7   3   8     3248.30     3412.12    150.19 o
  -8   4   8      517.04      590.31     32.85 o
  -6   4   8     1130.62     1597.87     73.64 o
  -4   4   8    10072.25    10183.90    623.58 o
  -2   4   8     7111.46     7335.92    115.71 o
   0   4   8    36274.82    33358.71    316.88 o
   2   4   8      521.72      882.45     44.67 o
   4   4   8     1651.48     1920.00    249.25 o
   6   4   8    11033.44    10814.05    574.43 o
   8   4   8     4263.23     4205.44    242.92 o
  -7   5   8    11448.75    10583.49    231.20 o
  -5   5   8     1790.70     1887.50    101.72 o
  -3   5   8     2413.63     2934.51     95.54 o
  -1   5   8    27754.27    25101.73    216.57 o
   1   5   8     3067.83     3234.85     78.17 o
   3   5   8     7855.18     7308.60    130.59 o
   5   5   8      223.46      399.25     18.50 o
   7   5   8    25571.01    25080.74    463.85 o
  -8   6   8     5101.15     5194.35    183.21 o
  -6   6   8      745.32      762.86     46.32 o
  -4   6   8     4441.94     4687.19    212.09 o
  -2   6   8    15088.04    14857.14    175.36 o
   0   6   8     2198.68     2020.38     72.61 o
   2   6   8    29490.31    29219.89   1274.48 o
   4   6   8    17405.33    17873.41    730.33 o
   6   6   8     2897.04     2794.76    257.24 o
   8   6   8    34729.90    33029.41   1928.25 o
  -7   7   8    16727.63    16193.53    516.84 o
  -5   7   8    11955.69    12687.59    228.58 o
  -3   7   8      800.70     1020.00    305.40 o
  -1   7   8     1593.79     1750.19    168.77 o
   1   7   8      150.37      362.34     55.74 o
   3   7   8      138.04      170.45     19.10 o
   5   7   8     3120.02     3409.93    310.04 o
   7   7   8    11951.77    11823.85    565.49 o
  -8   8   8    15652.30    15051.28    311.52 o
  -6   8   8     2580.52     2731.40    123.79 o
  -4   8   8    13735.13    13856.70    210.03 o
  -2   8   8    14818.71    13535.88    217.45 o
   0   8   8     1001.89     1179.67    182.00 o
   2   8   8    22148.02    20545.80    438.89 o
   4   8   8      384.78      647.27    104.67 o
   6   8   8     9398.94     9056.19    207.94 o
   8   8   8      150.22      574.82    109.69 o
  -7   9   8        2.18      432.20    193.91 o
  -5   9   8    24168.90    23851.59    314.56 o
  -3   9   8    12617.90    12049.95    191.45 o
  -1   9   8    52590.29    44123.88   1544.97 o
   1   9   8    15961.65    14943.16    748.37 o
   3   9   8     7464.57     7580.12    156.25 o
   5   9   8     3195.37     4187.42    136.00 o
   7   9   8     6220.90     6070.48    193.74 o
  -6  10   8     1415.18     1747.13     78.87 o
  -4  10   8      987.67     1343.52    165.21 o
  -2  10   8    44740.13    41457.65   2133.05 o
   0  10   8    16473.45    14649.99    218.22 o
   2  10   8    33363.13    31819.36    317.04 o
   4  10   8        2.12       90.31     51.62 o
   6  10   8     1572.92     1568.75    328.04 o
  -7  11   8     2848.94     2974.55    206.18 o
  -5  11   8     2620.46     2529.48    115.14 o
  -3  11   8    39660.70    38097.23   1884.44 o
  -1  11   8     1314.58     1576.33     85.10 o
   1  11   8    40698.64    38524.56    725.13 o
   3  11   8     7976.40     8584.72    449.00 o
   5  11   8      594.07      932.49    209.11 o
   7  11   8      256.55      458.74    106.08 o
  -6  12   8     3069.03     2906.11    138.16 o
  -4  12   8      265.83      814.57    192.83 o
  -2  12   8     1870.84     1740.86    104.43 o
   0  12   8    29817.17    27794.11    327.11 o
   2  12   8     3122.28     2960.05    122.72 o
   4  12   8    21213.36    19824.91   1264.10 o
   6  12   8    13058.28    12771.65    930.55 o
  -7  13   8     3700.87     4297.29    245.44 o
  -5  13   8     2911.05     2965.45    131.76 o
  -3  13   8     5969.92     5801.94    282.17 o
  -1  13   8      353.43      641.98    189.56 o
   1  13   8      254.40      536.02     43.04 o
   3  13   8      207.43      439.63     42.20 o
   5  13   8      181.64      390.66     21.42 o
   7  13   8      546.91      856.98    243.56 o
  -6  14   8    34305.01    34850.74   1698.42 o
  -4  14   8     9525.60     8474.44    607.94 o
  -2  14   8    15254.83    13556.45    509.26 o
   0  14   8    35872.18    33553.20    916.57 o
   2  14   8      267.30      461.41     71.90 o
   4  14   8    13404.36    12778.82    794.90 o
   6  14   8     7019.72     6697.00    213.58 o
  -5  15   8      171.35      495.84     72.37 o
  -3  15   8    46578.74    43949.39   1131.12 o
  -1  15   8    10930.10    11239.43    235.99 o
   1  15   8    43005.36    41768.84    900.90 o
   3  15   8    10684.01    10776.82    428.16 o
   5  15   8       58.52      347.64     79.95 o
  -6  16   8       45.21      506.95    162.95 o
  -4  16   8    22541.02    20893.74   1507.29 o
  -2  16   8    13427.50    13198.17    270.64 o
   0  16   8    38951.29    38315.31    438.32 o
   2  16   8    14926.29    15516.08    362.30 o
   4  16   8     7561.75     7561.50    702.89 o
   6  16   8       99.55      194.82     89.83 o
  -5  17   8    17064.35    16018.31   1246.33 o
  -3  17   8     3393.22     3213.28    159.35 o
  -1  17   8    47334.55    46846.82   1246.60 o
   1  17   8     6304.16     6373.29    193.04 o
   3  17   8    17810.00    17775.71    501.22 o
   5  17   8     9876.64    10519.77    267.64 o
  -4  18   8      117.25      174.35     78.93 o
  -2  18   8     4005.77     4518.74    175.39 o
   0  18   8       76.99      551.62    237.74 o
   2  18   8    28192.19    28291.52    443.03 o
   4  18   8      935.55      824.61    272.69 o
  -3  19   8      203.87      371.46     47.56 o
  -1  19   8     3215.86     3251.82    156.94 o
   1  19   8      472.96      733.22     69.84 o
   3  19   8      129.63      257.77     94.75 o
  -2  20   8    14429.81    14884.40    390.46 o
   0  20   8     2562.57     2855.76    144.86 o
   2  20   8    18225.07    17929.03    355.39 o
  -1  21   8    43241.30    46251.07    972.72 o
   1  21   8     6720.79     7433.69    246.87 o
  -7   1   9     1872.92     2438.91     90.11 o
  -5   1   9    21554.01    23024.45    194.44 o
  -3   1   9      371.27      817.36     33.21 o
  -1   1   9    62016.49    60611.77    371.48 o
   1   1   9    12880.58    14134.00    291.42 o
   3   1   9    12124.03    12171.60    300.45 o
   5   1   9     7783.19     8169.38    115.56 o
   7   1   9     5427.08     5306.86    138.71 o
  -8   2   9    38033.66    35946.25   1180.61 o
  -6   2   9      950.72     1553.23     66.71 o
  -4   2   9    47022.97    48907.18   1658.57 o
  -2   2   9       79.08      540.67     98.18 o
   0   2   9    22975.07    20256.64   1302.39 o
   2   2   9     7637.77     7418.06    604.19 o
   4   2   9      165.82     1432.74    134.07 o
   6   2   9    28481.77    27532.85   1353.04 o
   8   2   9     7517.57     7441.56    314.19 o
  -7   3   9    19697.96    19118.59    945.94 o
  -5   3   9    32895.08    34308.37    339.05 o
  -3   3   9    18418.00    19640.36    968.72 o
  -1   3   9    17257.42    17441.20    936.20 o
   1   3   9     1495.07     3254.46   1733.96 o
   3   3   9     9520.74    10039.89    305.47 o
   5   3   9     2235.99     2871.81    147.92 o
   7   3   9    10706.09    10673.08    229.10 o
  -8   4   9      562.06     1073.43     71.01 o
  -6   4   9    50851.36    49794.79    453.83 o
  -4   4   9        1.64      741.70    111.07 o
  -2   4   9    34086.01    33134.36   1046.48 o
   0   4   9     4336.63     4079.80    176.89 o
   2   4   9     4800.15     5349.42    102.63 o
   4   4   9    31293.48    32616.19    685.02 o
   6   4   9     1125.72     1705.36     79.08 o
   8   4   9    33155.82    31841.67    989.92 o
  -7   5   9    10621.41    10704.34    234.78 o
  -5   5   9        4.99     1231.94     52.64 o
  -3   5   9    59698.80    60605.64   2343.12 o
  -1   5   9     4122.62     5050.63    111.49 o
   1   5   9    66652.93    63922.01   2610.98 o
   3   5   9    17099.55    18066.84    887.48 o
   5   5   9    29393.96    31346.12    329.69 o
   7   5   9        1.62      253.10     33.26 o
  -8   6   9      793.42      756.83     48.06 o
  -6   6   9      111.19      561.85    197.78 o
  -4   6   9       47.99      545.59    232.07 o
  -2   6   9     1680.77     1911.06     81.68 o
   0   6   9       56.26      280.76     92.54 o
   2   6   9     7800.52     7791.72    242.72 o
   4   6   9       23.41      203.26     61.37 o
   6   6   9     4141.15     3940.20    154.75 o
   8   6   9     2647.03     2772.86    170.66 o
  -7   7   9     3904.67     4227.20    214.49 o
  -5   7   9      906.53     1170.47     92.71 o
  -3   7   9    56429.70    55657.13    699.53 o
  -1   7   9    22388.30    20227.65    226.62 o
   1   7   9    22508.23    20302.99   1389.47 o
   3   7   9    39099.85    39120.02    884.53 o
   5   7   9      867.13      981.54     52.29 o
   7   7   9     2162.25     2890.36   1158.10 o
  -8   8   9       29.59      418.09     32.16 o
  -6   8   9    29831.56    29602.80    371.25 o
  -4   8   9      459.41      785.79    100.66 o
  -2   8   9    14117.17    14262.03    196.53 o
   0   8   9     2812.17     2947.30    163.53 o
   2   8   9     1819.62     2320.12    116.07 o
   4   8   9     7903.54     7702.19    163.01 o
   6   8   9     5265.42     5664.09    165.07 o
   8   8   9    17318.60    17419.21    965.98 o
  -7   9   9     5768.29     5448.26    268.90 o
  -5   9   9    18861.29    19190.51    279.73 o
  -3   9   9      999.11     1201.11     49.21 o
  -1   9   9     5236.21     4520.14    121.31 o
   1   9   9      120.81      389.52     97.82 o
   3   9   9      681.39      804.92     74.27 o
   5   9   9     8227.19     8848.82    196.26 o
   7   9   9        2.57      250.08     85.85 o
  -6  10   9      792.78     1412.76    161.56 o
  -4  10   9    26646.47    25615.58   1011.84 o
  -2  10   9       53.01      549.73    220.48 o
   0  10   9     1911.68     1776.38    130.78 o
   2  10   9    16649.17    16296.91    636.47 o
   4  10   9      880.47     1220.07    101.13 o
   6  10   9    33296.05    33810.23   1970.09 o
  -7  11   9      508.61      779.61     38.34 o
  -5  11   9     7850.08     8009.63    228.87 o
  -3  11   9       30.89      745.95    255.92 o
  -1  11   9    21297.00    18547.88    276.37 o
   1  11   9     3845.57     3852.57    124.94 o
   3  11   9    24925.16    24311.60   1028.64 o
   5  11   9      981.28     1142.51     60.14 o
   7  11   9    15644.14    15520.92    813.53 o
  -6  12   9      880.55      943.47    103.66 o
  -4  12   9     1204.13     1754.55     94.02 o
  -2  12   9       11.25      271.56    136.87 o
   0  12   9     9847.77     9415.60    361.81 o
   2  12   9      210.80      457.17    144.08 o
   4  12   9    16980.08    17310.58   1158.53 o
   6  12   9     1081.28     1176.89     93.94 o
  -7  13   9        8.06       75.34    119.17 o
  -5  13   9     8307.34     9207.88    223.32 o
  -3  13   9     6844.89     6737.02    177.78 o
  -1  13   9    14217.98    13488.99    493.21 o
   1  13   9    28025.60    25967.78    545.85 o
   3  13   9      519.98      962.52    205.61 o
   5  13   9     7847.03     7386.13    408.31 o
  -6  14   9     1282.69     1587.93    167.59 o
  -4  14   9     4424.15     4774.32    156.85 o
  -2  14   9    12781.68    11914.64    442.68 o
   0  14   9        4.56      182.89     67.44 o
   2  14   9     1582.03     1996.29    223.61 o
   4  14   9     3156.61     3177.53    291.62 o
   6  14   9     7021.42     7669.45    230.60 o
  -5  15   9       83.72     1314.82    613.36 o
  -3  15   9       66.75      239.38     25.71 o
  -1  15   9     1941.30     2185.52    114.16 o
   1  15   9     1667.36     1718.58     77.10 o
   3  15   9      595.27      693.26     34.30 o
   5  15   9     1909.17     2233.44     91.35 o
  -4  16   9     6848.07     7198.45    289.61 o
  -2  16   9      331.17      835.32    114.03 o
   0  16   9      602.22      748.34     32.42 o
   2  16   9     6776.00     6213.67    189.86 o
   4  16   9    15236.86    14471.32   1174.46 o
  -5  17   9     1780.62     1742.43    123.53 o
  -3  17   9     6979.15     6918.84    256.25 o
  -1  17   9     5835.34     5724.85    187.05 o
   1  17   9    15794.81    16200.08    309.91 o
   3  17   9     6089.12     5681.11    340.41 o
   5  17   9    13144.74    12015.71    764.81 o
  -4  18   9        4.38      125.38     74.22 o
  -2  18   9     2959.58     3429.57    155.76 o
   0  18   9      504.94      683.53     65.48 o
   2  18   9    13268.52    13779.31    908.73 o
   4  18   9      181.66      310.08     33.73 o
  -3  19   9    11378.48    10739.67    581.45 o
  -1  19   9    30205.56    31766.58    755.97 o
   1  19   9      541.86      902.37     85.61 o
   3  19   9    17346.98    18030.79    351.86 o
  -2  20   9      797.31      965.40    153.53 o
   0  20   9    12773.89    13516.48    303.42 o
   2  20   9     4473.52     5083.76    226.10 o
  -1  21   9     2681.34     3561.17    174.58 o
   1  21   9     6884.18     7525.90    602.25 o
  -8   0  10    63792.54    59696.17    674.55 o
  -6   0  10        8.13      371.03     30.68 o
  -4   0  10    12538.15    14104.63    202.18 o
  -2   0  10       70.64      199.56      9.67 o
   0   0  10   105136.05    97377.14    607.02 o
   2   0  10     6451.97     6653.48    293.64 o
   4   0  10       15.03      480.44     32.03 o
   6   0  10    10024.20    10055.79    360.07 o
   8   0  10    37807.57    34438.43    822.49 o
  -7   1  10     5019.18     5665.61    135.12 o
  -5   1  10    11231.07    12931.36    269.06 o
  -3   1  10     6158.34     6627.19    103.70 o
  -1   1  10     8750.31     8574.99     89.19 o
   1   1  10     1117.37     1352.68     77.52 o
   3   1  10     5647.04     5942.52     83.46 o
   5   1  10    31706.67    32207.42    229.77 o
   7   1  10     4481.31     4428.20    114.14 o
  -8   2  10      959.60     1314.24     73.87 o
  -6   2  10     6544.11     6491.40    210.03 o
  -4   2  10       14.38      500.95     19.83 o
  -2   2  10     3196.29     4176.24    611.28 o
   0   2  10      668.68     1049.04   2656.02 o
   2   2  10     8430.50     8495.89    371.06 o
   4   2  10     9732.36     9974.19    166.21 o
   6   2  10     2255.71     2755.80    418.26 o
   8   2  10     2885.55     2826.56    138.57 o
  -7   3  10     9929.30    10337.24    316.74 o
  -5   3  10     8704.67     8904.62    176.85 o
  -3   3  10    29479.99    31674.51    928.71 o
  -1   3  10     5440.85     6126.05    593.57 o
   1   3  10        2.29      231.25     14.14 o
   3   3  10    29654.84    30199.51   1919.32 o
   5   3  10     5689.48     5890.23    150.17 o
   7   3  10     5648.14     5582.34    174.89 o
  -8   4  10    13506.40    13083.89    319.55 o
  -6   4  10     5965.92     5448.74    354.80 o
  -4   4  10    11683.21    12092.73    453.91 o
  -2   4  10       41.76      296.23    134.22 o
   0   4  10    73052.25    69825.13   3821.49 o
   2   4  10      577.97      638.60     31.99 o
   4   4  10      701.02      971.17     68.79 o
   6   4  10     4580.89     4757.24    144.76 o
   8   4  10    21999.04    20303.89    675.36 o
  -7   5  10     9479.23     9624.83    225.08 o
  -5   5  10     1368.15     1643.09    356.82 o
  -3   5  10     6281.88     7230.09    599.02 o
  -1   5  10    71003.51    64397.52   1482.40 o
   1   5  10     9774.93    10832.95    266.52 o
   3   5  10     5354.91     5339.63    396.42 o
   5   5  10     2832.94     3049.51    441.84 o
   7   5  10    17091.54    17247.18    355.24 o
  -8   6  10     4145.46     4366.26    175.09 o
  -6   6  10     8865.28     9852.79    615.18 o
  -4   6  10        9.04      541.43    239.44 o
  -2   6  10    52978.82    49631.25    795.67 o
   0   6  10      996.87      866.63     41.16 o
   2   6  10    15823.99    16647.92    711.76 o
   4   6  10     1438.20     1792.43    136.15 o
   6   6  10    16956.21    16632.38    268.84 o
   8   6  10     1676.83     1902.17     99.17 o
  -7   7  10    25148.58    24870.73   1348.04 o
  -5   7  10     2429.64     2333.29    136.66 o
  -3   7  10        2.31      975.28     44.49 o
  -1   7  10      164.61      518.24     45.93 o
   1   7  10    17527.74    15985.44    668.74 o
   3   7  10    44878.63    44573.54    996.81 o
   5   7  10     1426.18     2068.86    301.66 o
   7   7  10    39023.90    38552.21    551.78 o
  -8   8  10     9246.70     8422.99    337.14 o
  -6   8  10      501.05      666.74     35.26 o
  -4   8  10    24315.23    24602.92    518.97 o
  -2   8  10      224.58      370.57     23.53 o
   0   8  10    14112.38    13122.90    267.24 o
   2   8  10     9788.59     9752.01    723.38 o
   4   8  10     1975.06     2260.71    294.85 o
   6   8  10    11326.53    11887.43    570.77 o
  -7   9  10     5939.79     6443.68    390.31 o
  -5   9  10    18348.07    19346.42    328.47 o
  -3   9  10      392.46      793.43    282.12 o
  -1   9  10    35296.22    30981.72    318.66 o
   1   9  10    42546.71    39317.00   2080.75 o
   3   9  10     3353.51     3265.70    109.48 o
   5   9  10    20742.86    21745.93    321.17 o
   7   9  10      370.19      715.77    106.84 o
  -6  10  10     1785.58     2273.20    117.52 o
  -4  10  10      517.34     1210.20    408.05 o
  -2  10  10   129357.12   116992.95   4418.73 o
   0  10  10     5934.30     5576.90    144.23 o
   2  10  10    78237.62    74402.31   2522.55 o
   4  10  10     4599.83     4903.11    450.44 o
   6  10  10     3517.66     3960.21    158.75 o
  -7  11  10     8590.03     8801.57    239.03 o
  -5  11  10     2080.24     2438.06    154.58 o
  -3  11  10    30899.93    30291.68    876.92 o
  -1  11  10     7516.24     7837.10    179.50 o
   1  11  10    88502.88    84150.63   2228.85 o
   3  11  10      840.04     1429.39     72.71 o
   5  11  10     2527.03     2885.43    526.87 o
   7  11  10     7652.96     7408.72    234.82 o
  -6  12  10     4817.26     5550.57    185.47 o
  -4  12  10     6331.34     5959.02    268.25 o
  -2  12  10     4881.60     5579.47    153.96 o
   0  12  10    35486.79    32669.79    367.58 o
   2  12  10      598.92      810.01     71.36 o
   4  12  10     1629.29     1863.61    463.02 o
   6  12  10     6245.41     6680.42    205.14 o
  -5  13  10     9887.10    10525.15    425.91 o
  -3  13  10      669.94      974.22    163.97 o
  -1  13  10     1028.60     1633.29    254.64 o
   1  13  10    24091.87    23688.59    501.20 o
   3  13  10     8314.32     8754.50    574.08 o
   5  13  10    49064.93    47753.35   1443.01 o
  -6  14  10    15715.32    14661.94    315.63 o
  -4  14  10     3781.53     4528.89    245.49 o
  -2  14  10    47044.62    42165.10    856.63 o
   0  14  10      964.98      992.12    160.72 o
   2  14  10     8787.36     9492.30    264.90 o
   4  14  10    26672.79    27199.41   2214.51 o
   6  14  10     2331.70     2866.22    180.68 o
  -5  15  10        8.28     1497.52    850.91 o
  -3  15  10    48359.36    46587.99   2998.63 o
  -1  15  10    21375.15    20431.45    998.46 o
   1  15  10    51416.33    51481.36   2412.37 o
   3  15  10    20079.15    19506.24    701.41 o
   5  15  10     3946.47     3716.16    166.87 o
  -4  16  10    44855.42    41240.74   2723.29 o
  -2  16  10     3796.37     4302.65    162.39 o
   0  16  10   109966.85   106533.70   1559.75 o
   2  16  10     9203.61     9671.01    233.44 o
   4  16  10     5064.68     6128.84    194.31 o
  -5  17  10     4404.56     4576.78    434.41 o
  -3  17  10    12228.44    11945.79    423.75 o
  -1  17  10    91304.10    89597.51    731.06 o
   1  17  10      186.13     1270.26    190.32 o
   3  17  10    59516.37    60405.35   3025.10 o
   5  17  10    11010.16    10803.45    639.53 o
  -4  18  10    12715.43    12750.62   1683.26 o
  -2  18  10     4675.58     4785.29    217.44 o
   0  18  10     2582.87     2920.87    149.99 o
   2  18  10     3352.19     3805.93    305.53 o
   4  18  10     1058.65     1514.36    223.81 o
  -3  19  10       36.38      588.17    180.58 o
  -1  19  10     2322.90     2900.05    213.36 o
   1  19  10     4439.72     4614.06    184.65 o
   3  19  10    33731.78    33964.03    491.77 o
  -2  20  10     1706.53     2166.91    105.43 o
   0  20  10    44125.53    46652.73    678.26 o
   2  20  10     5289.60     6406.60    540.16 o
  -1  21  10    47867.29    50350.13   1533.12 o
   1  21  10     7824.91     9318.43    265.00 o
  -7   1  11        0.64      426.36     33.05 o
  -5   1  11        2.24      683.58     93.43 o
  -3   1  11    88484.96    92095.42   1058.88 o
  -1   1  11   222942.81   219876.27   2130.32 o
   1   1  11    87745.00    88876.98    427.60 o
   3   1  11   137226.22   139020.47   1131.75 o
   5   1  11     3114.29     4624.77    130.03 o
   7   1  11     1248.08     1173.61     54.16 o
  -8   2  11    16455.11    15304.21    885.31 o
  -6   2  11   291747.53   286793.56   8072.27 o
  -4   2  11    26940.67    28074.09   1000.16 o
  -2   2  11   141624.03   148325.27   1350.98 o
   0   2  11    22664.99    20795.05    687.10 o
   2   2  11   291601.22   325920.81   5219.92 o
   4   2  11      154.17     1002.43    310.57 o
   6   2  11   393239.94   380521.25  14699.96 o
   8   2  11    12458.23    11569.96    361.32 o
  -7   3  11    22695.31    22517.71    344.46 o
  -5   3  11     9083.09    11533.35    210.12 o
  -3   3  11    43247.08    49785.09   1149.94 o
  -1   3  11    39728.28    40363.50   2141.89 o
   1   3  11    15600.24    16905.71   1364.88 o
   3   3  11   214441.56   221827.28   5727.51 o
   5   3  11    87912.88    89459.77   1892.37 o
   7   3  11    51304.72    48317.56   1106.01 o
  -8   4  11    72031.12    68983.48   3630.27 o
  -6   4  11    27202.39    26291.73    340.30 o
  -4   4  11   188291.50   202084.53   2252.00 o
  -2   4  11    40920.97    42885.31   1699.74 o
   0   4  11    10986.60    12053.19   2379.61 o
   2   4  11    11297.32    12690.17    903.57 o
   4   4  11   323893.25   347220.63  12142.13 o
   6   4  11     3318.35     3814.50    191.74 o
   8   4  11   132637.20   122996.86   3548.06 o
  -7   5  11     2835.11     2909.94    135.85 o
  -5   5  11     9706.10    10752.70    284.21 o
  -3   5  11   221744.89   223349.86    836.56 o
  -1   5  11   192034.39   178607.22   2598.64 o
   1   5  11   481115.78   517964.13  11061.80 o
   3   5  11    88655.14    93957.19   3826.85 o
   5   5  11    55918.26    57094.42    462.81 o
   7   5  11    11218.76    10568.34    243.76 o
  -8   6  11       79.41     1297.49    688.82 o
  -6   6  11    43868.40    42661.43    638.50 o
  -4   6  11     4389.38     4886.85    239.57 o
  -2   6  11    12620.82    11836.40    180.69 o
   0   6  11     7399.23     6981.85    144.59 o
   2   6  11    10486.73    10949.32    435.46 o
   4   6  11     4878.67     4918.31    132.23 o
   6   6  11    15234.44    14403.77    449.44 o
   8   6  11     1481.01     1694.67    281.98 o
  -7   7  11    39784.86    37718.07    466.55 o
  -5   7  11    77542.87    80252.31   1026.36 o
  -3   7  11    10755.95    10723.95    182.48 o
  -1   7  11   148620.94   127561.92    984.42 o
   1   7  11   168967.72   163917.23   9345.91 o
   3   7  11    25065.22    24319.60   1104.48 o
   5   7  11    80848.05    81900.99   1021.37 o
   7   7  11     6393.29     6751.34    204.07 o
  -6   8  11    10623.91    10450.82    373.43 o
  -4   8  11   376928.31   351110.03  13206.08 o
  -2   8  11    14349.34    14217.86    413.24 o
   0   8  11     1227.61     1553.89    246.07 o
   2   8  11     1587.09     2554.36    338.94 o
   4   8  11   438969.09   501651.31  11126.07 o
   6   8  11    10384.00    10575.36    282.02 o
  -7   9  11    16707.96    17167.12    827.52 o
  -5   9  11    44914.51    44367.99    483.85 o
  -3   9  11     2176.98     3085.58    227.51 o
  -1   9  11    14799.58    14218.93    397.21 o
   1   9  11    79438.53    75218.84   3475.58 o
   3   9  11    49077.57    48301.65   1474.15 o
   5   9  11    39999.51    40045.34    423.58 o
   7   9  11    61616.98    61265.52   2088.71 o
  -6  10  11    61252.20    61419.38   1104.61 o
  -4  10  11    32048.89    31214.58   2616.42 o
  -2  10  11    15405.81    14580.03    369.60 o
   0  10  11    31461.44    29263.94    427.52 o
   2  10  11    53195.03    53101.30   2063.41 o
   4  10  11      669.93     1335.48     61.43 o
   6  10  11   102256.30   101766.88   3924.36 o
  -7  11  11    23687.21    23278.81    780.48 o
  -5  11  11    31345.11    32164.34    859.79 o
  -3  11  11    13460.65    13701.87    235.78 o
  -1  11  11   258289.11   217721.44  12442.17 o
   1  11  11    89032.81    89482.13   1347.35 o
   3  11  11    69772.30    68673.03   3342.59 o
   5  11  11     3783.66     4381.54    153.92 o
   7  11  11     4369.18     6594.57   1847.01 o
  -6  12  11     4212.15     4909.97    179.30 o
  -4  12  11    95113.38    88335.14   6232.43 o
  -2  12  11    16954.93    16003.84    262.56 o
   0  12  11      137.23      627.94     34.38 o
   2  12  11    15465.14    15492.97   1237.63 o
   4  12  11    50950.41    48413.50   2290.49 o
   6  12  11     9006.32     8960.71    793.01 o
  -5  13  11    44887.54    44758.53   3132.07 o
  -3  13  11    53314.33    51053.57   2281.21 o
  -1  13  11      176.96      429.75    137.44 o
   1  13  11     3935.78     3564.17    181.48 o
   3  13  11    42414.71    43020.57   1793.48 o
   5  13  11     4532.81     4840.78    180.14 o
  -6  14  11   241780.78   240093.36  15076.76 o
  -4  14  11     2590.54     2839.31    377.45 o
  -2  14  11   126960.58   110814.82   3780.13 o
   0  14  11      878.15     1093.76    132.03 o
   2  14  11    98268.03    97645.35   4436.56 o
   4  14  11     4997.47     5037.12    439.23 o
   6  14  11   199592.64   202881.05   5624.11 o
  -5  15  11      756.80     1472.94     70.97 o
  -3  15  11    72589.43    65718.82    678.42 o
  -1  15  11    73248.51    67986.15   2573.21 o
   1  15  11    14802.92    14474.32    443.45 o
   3  15  11    69640.16    67504.51    677.68 o
   5  15  11    11729.44    12384.15    493.34 o
  -4  16  11     7791.09     7599.59    625.65 o
  -2  16  11    17081.29    16677.15    800.09 o
   0  16  11       98.21      255.03     35.97 o
   2  16  11     4022.34     4645.05    398.76 o
   4  16  11     5175.80     5590.40    393.02 o
  -5  17  11     5203.66     6180.46    221.38 o
  -3  17  11   119649.89   108545.87   4523.67 o
  -1  17  11    40231.25    39294.33    482.22 o
   1  17  11   120000.41   117673.48   1214.91 o
   3  17  11    64634.88    64257.45   2425.38 o
  -4  18  11     6716.77     6297.04    576.93 o
  -2  18  11    27401.54    26094.08    719.00 o
   0  18  11     8178.68     8630.05    362.27 o
   2  18  11    37807.54    39900.07   1606.43 o
   4  18  11     7966.35     8063.24    460.51 o
  -3  19  11    25362.20    25195.40    640.82 o
  -1  19  11     9437.15    10245.12    267.17 o
   1  19  11     3668.55     3844.90    173.37 o
   3  19  11       10.57      683.46    142.27 o
  -2  20  11     1552.58     1750.48    103.17 o
   0  20  11     2050.69     2194.83    101.30 o
   2  20  11       86.97      321.56    101.78 o
  -8   0  12    82425.30    80216.02    707.82 o
  -6   0  12     3251.88     3799.14    164.13 o
  -4   0  12   427133.22   421374.16   9571.74 o
  -2   0  12      117.02      408.09     26.57 o
   0   0  12  3473811.00  3524138.50  19194.40 o
   2   0  12     7192.80     7903.78    129.49 o
   4   0  12   452559.84   476020.81   5434.11 o
   6   0  12     6995.28     6655.97    179.44 o
   8   0  12    98259.01    90014.23   3389.24 o
  -7   1  12    25154.32    25064.27    395.28 o
  -5   1  12       95.66      685.59    377.53 o
  -3   1  12   144356.05   145523.23    685.88 o
  -1   1  12   125717.01   127363.65   1135.64 o
   1   1  12   109919.24   110934.07    890.17 o
   3   1  12    66215.37    67795.97    293.07 o
   5   1  12     6813.40     7103.87    135.50 o
   7   1  12     3827.60     4501.39    171.09 o
  -8   2  12     1071.02     1454.98    282.44 o
  -6   2  12    38643.39    38123.81    944.69 o
  -4   2  12      130.62      398.88    157.01 o
  -2   2  12   353802.84   364173.09   4059.17 o
   0   2  12      101.99      633.84    935.28 o
   2   2  12   264367.59   296684.50   3378.31 o
   4   2  12      509.02      765.89     79.30 o
   6   2  12    25227.73    24397.27    357.94 o
   8   2  12      727.92      821.90    218.01 o
  -7   3  12    76803.28    78283.30    700.07 o
  -5   3  12   101635.98   104472.22   1582.61 o
  -3   3  12   208391.02   212358.19    819.04 o
  -1   3  12     5458.08     6398.55    736.33 o
   1   3  12      836.20     1476.12     97.85 o
   3   3  12   135592.70   141154.64   4109.45 o
   5   3  12    97221.16    98949.83   1967.97 o
   7   3  12    75434.09    71552.60   2399.97 o
  -8   4  12    53706.73    52231.31   2733.24 o
  -6   4  12      509.07     1136.96    110.35 o
  -4   4  12    80057.93    84630.05   3324.61 o
  -2   4  12        0.36      621.09     38.15 o
   0   4  12   341930.56   328544.41  39547.82 o
   2   4  12    10753.86    11646.43   1086.74 o
   4   4  12    51168.40    52328.57   1996.47 o
   6   4  12    10603.55    10376.67    212.73 o
   8   4  12    42517.47    40096.16    568.67 o
  -7   5  12     9380.30     9808.16    334.80 o
  -5   5  12    63411.70    64118.40    632.83 o
  -3   5  12   152711.45   152753.19   3281.97 o
  -1   5  12   260735.52   237035.19   8022.49 o
   1   5  12   277438.00   277401.47  18316.97 o
   3   5  12    81724.27    84927.20   4592.58 o
   5   5  12    24408.88    24799.04    685.60 o
   7   5  12    26202.60    24843.00    598.45 o
  -8   6  12     5561.82     5577.94    196.86 o
  -6   6  12     8932.44     9029.03    213.72 o
  -4   6  12       24.74      876.77    204.23 o
  -2   6  12   938316.00   870419.44  73606.01 o
   0   6  12     4239.97     4171.74    128.98 o
   2   6  12   989998.31  1150883.75  12253.18 o
   4   6  12    13717.21    14220.98    462.71 o
   6   6  12    12531.17    11880.02    984.36 o
  -7   7  12    15626.33    15392.97    671.20 o
  -5   7  12   152879.77   154973.52   2280.03 o
  -3   7  12    16818.94    16137.67    353.73 o
  -1   7  12   164799.52   141338.52   2383.64 o
   1   7  12    91873.66    87846.62   4809.37 o
   3   7  12    18892.46    18892.08    687.38 o
   5   7  12    82287.44    85116.49    603.79 o
   7   7  12    21276.21    19063.39    337.62 o
  -6   8  12      162.50      940.08    524.30 o
  -4   8  12    12017.71    12317.63    435.27 o
  -2   8  12       32.71      169.84     17.47 o
   0   8  12      163.18      477.65     31.74 o
   2   8  12       88.23      252.79    110.92 o
   4   8  12      906.58     1425.45    144.58 o
   6   8  12     3561.91     3777.13    150.94 o
  -7   9  12    97211.96    96800.70   2705.10 o
  -5   9  12    79663.48    81262.08   1323.99 o
  -3   9  12    50338.80    49172.24   1610.03 o
  -1   9  12    42525.98    37785.07    373.10 o
   1   9  12    13170.87    13989.58    730.82 o
   3   9  12    59572.89    59728.82    689.12 o
   5   9  12    42779.58    43177.17    547.10 o
   7   9  12   126082.13   125833.33   3622.21 o
  -6  10  12     1097.27     1664.93    347.71 o
  -4  10  12      231.79     1746.59    799.70 o
  -2  10  12   517905.34   480215.50  15309.31 o
   0  10  12     7327.56     6922.74    237.01 o
   2  10  12   470003.81   481181.78  37372.41 o
   4  10  12    26513.30    25053.48   1604.06 o
   6  10  12     1700.81     1952.64    326.65 o
  -7  11  12     2286.02     2691.94    645.07 o
  -5  11  12     4032.24     3921.39    151.67 o
  -3  11  12    20290.47    19733.32    393.44 o
  -1  11  12   127014.69   110919.04   4221.42 o
   1  11  12    58219.68    56938.60   3161.30 o
   3  11  12    19949.64    19781.69   1310.85 o
   5  11  12     2131.05     2275.29    117.46 o
   7  11  12    17265.67    17131.87    342.34 o
  -6  12  12      425.23      552.58     29.31 o
  -4  12  12   137218.48   125984.02   9520.28 o
  -2  12  12     7508.41     6660.58    171.71 o
   0  12  12   870829.88   897789.00   9329.77 o
   2  12  12    10538.38    10681.05    888.76 o
   4  12  12   130238.55   129427.86   8586.07 o
   6  12  12     4666.11     4598.60    183.03 o
  -5  13  12    26302.64    26221.24   1281.02 o
  -3  13  12    58196.25    54870.14    923.17 o
  -1  13  12     4377.92     4442.04    256.97 o
   1  13  12      202.49      587.85    184.37 o
   3  13  12    17167.76    17048.10    585.69 o
   5  13  12    20506.36    19901.41    956.58 o
  -6  14  12    30984.83    29230.04   1138.25 o
  -4  14  12     1865.51     2569.66    127.52 o
  -2  14  12       34.08      726.47    188.79 o
   0  14  12      347.32      424.09    101.72 o
   2  14  12     1915.86     1889.32    103.93 o
   4  14  12     5027.13     5598.50    277.62 o
   6  14  12    12773.69    13313.39    324.69 o
  -5  15  12    22224.32    23620.88    877.03 o
  -3  15  12    90714.39    84138.11   2829.89 o
  -1  15  12    11802.19    12834.93    473.52 o
   1  15  12     7894.14     8784.37    721.42 o
   3  15  12    55800.57    55718.04    649.20 o
   5  15  12    44913.78    46446.02   1351.41 o
  -4  16  12    35940.14    34926.11   2664.68 o
  -2  16  12     2577.02     2933.16    259.05 o
   0  16  12   279569.06   277637.59   2685.42 o
   2  16  12    20736.02    20849.63    852.50 o
   4  16  12    34875.64    32711.97   2142.62 o
  -3  17  12    50768.19    46071.76   1963.65 o
  -1  17  12    17299.05    16418.06    726.30 o
   1  17  12    54733.39    56514.94    609.37 o
   3  17  12    12142.42    13117.14    298.52 o
  -4  18  12     9296.68     7831.95    438.12 o
  -2  18  12    77470.41    75149.06    711.58 o
   0  18  12    12776.70    13236.03    666.13 o
   2  18  12    71814.37    75020.16   2983.10 o
   4  18  12     6678.56     7185.91    283.63 o
  -3  19  12    29300.00    28980.58    462.89 o
  -1  19  12     1996.58     2248.36    332.93 o
   1  19  12     1994.62     2350.23    131.73 o
   3  19  12    10812.98    11271.21    298.93 o
  -2  20  12     3395.12     4153.68    239.04 o
   0  20  12    82388.75    83229.19   2623.81 o
   2  20  12      195.80      488.88     33.29 o
  -7   1  13     1649.13     1720.09     84.79 o
  -5   1  13    14416.97    14827.14    255.36 o
  -3   1  13     6738.93     7565.32    125.13 o
  -1   1  13    13252.30    14873.72    139.06 o
   1   1  13    14581.89    14883.12    125.65 o
   3   1  13    10634.50    11380.33    193.12 o
   5   1  13     1485.75     1973.03     67.78 o
   7   1  13      104.38      506.32     74.81 o
  -8   2  13     4693.75     4109.46    275.42 o
  -6   2  13   123806.73   120368.14   3387.06 o
  -4   2  13    18802.45    19259.41    759.33 o
  -2   2  13    82147.84    83499.19    477.58 o
   0   2  13     3249.72     2940.50     95.88 o
   2   2  13    57730.66    58959.48   4523.35 o
   4   2  13     5451.45     6292.74    143.02 o
   6   2  13    65431.64    61898.94   3175.87 o
   8   2  13      163.56      341.84     34.38 o
  -7   3  13    29275.59    27999.34    397.30 o
  -5   3  13    61554.98    62617.40   1091.42 o
  -3   3  13    85147.32    85814.27   1487.78 o
  -1   3  13    10182.68    10999.20   1029.79 o
   1   3  13     1841.65     2305.25     79.01 o
   3   3  13    36984.42    38737.00   1579.21 o
   5   3  13     9920.20    10996.50    315.29 o
   7   3  13     8899.16     8546.02    220.44 o
  -8   4  13    44739.79    44220.51   2490.39 o
  -6   4  13    13605.71    12995.17    247.58 o
  -4   4  13    92913.77    97720.09   1284.99 o
  -2   4  13    26991.78    28169.98   1266.68 o
   0   4  13      796.57      740.93   7501.28 o
   2   4  13     1663.06     2610.82    122.32 o
   4   4  13    48500.88    50334.96    771.07 o
   6   4  13      263.14      592.89     64.52 o
   8   4  13     4707.98     4619.47    190.93 o
  -7   5  13    23340.44    22635.96    361.84 o
  -5   5  13     8747.28    10622.16    466.52 o
  -3   5  13     4559.86     5428.33    308.02 o
  -1   5  13    76610.20    72091.72    884.21 o
   1   5  13    18340.05    19885.19    445.20 o
   3   5  13    51955.74    52145.18   3085.38 o
   5   5  13      449.15      926.11    185.83 o
   7   5  13     1554.55     1964.06     85.14 o
  -6   6  13     2671.98     2680.70    126.15 o
  -4   6  13     2672.26     3164.39    201.92 o
  -2   6  13      489.25      740.33    445.76 o
   0   6  13    19054.06    18471.19    547.18 o
   2   6  13     3391.90     3505.73    118.21 o
   4   6  13    16090.04    16383.53    865.65 o
   6   6  13    11812.44    11639.00    347.06 o
  -7   7  13     5490.96     5504.75    194.24 o
  -5   7  13    24667.07    25469.97    336.40 o
  -3   7  13     7003.11     7131.99    347.04 o
  -1   7  13     1720.94     2497.11    401.87 o
   1   7  13    36151.90    34489.13   1719.91 o
   3   7  13     8594.90     9476.54    181.25 o
   5   7  13    17484.09    17624.21    275.85 o
   7   7  13    24777.17    24082.17    373.85 o
  -6   8  13     5392.04     5321.87    169.50 o
  -4   8  13   145577.36   140135.06   7260.72 o
  -2   8  13     5847.77     5836.25    333.55 o
   0   8  13      196.31      431.26     24.90 o
   2   8  13     5351.30     5555.28    140.71 o
   4   8  13   145642.66   142746.83   8594.56 o
   6   8  13     8342.25     8288.71    609.91 o
  -7   9  13    53799.01    53439.75   1260.70 o
  -5   9  13     9000.85     9098.81    427.04 o
  -3   9  13    49765.76    47981.00    695.40 o
  -1   9  13    12477.51    11519.29    210.91 o
   1   9  13     9224.44     9710.19    190.37 o
   3   9  13      548.37     1846.94    543.72 o
   5   9  13    44517.88    44199.57    458.58 o
   7   9  13     1430.21     2528.19    106.44 o
  -6  10  13    32520.61    33203.39   1226.83 o
  -4  10  13    21295.19    20868.90    557.95 o
  -2  10  13     7409.57     7422.69    177.04 o
   0  10  13    26364.49    25020.91    454.10 o
   2  10  13     4944.91     6190.16    985.75 o
   4  10  13     2999.86     3274.62    268.75 o
   6  10  13    10077.40    10265.86    245.36 o
  -5  11  13     4330.81     5393.65    521.71 o
  -3  11  13     7200.99     7360.67    183.19 o
  -1  11  13     4258.67     4994.49    156.42 o
   1  11  13    74443.67    74295.93   3891.29 o
   3  11  13     1558.36     2272.44    110.45 o
   5  11  13    11344.27    11964.48    251.35 o
  -6  12  13      781.43     1383.16    308.25 o
  -4  12  13     8398.01     8472.50    665.18 o
  -2  12  13    25416.89    24675.70    516.04 o
   0  12  13      302.52      212.42     94.15 o
   2  12  13    56180.04    56112.34   2078.43 o
   4  12  13    25596.27    24299.87   1087.53 o
   6  12  13    18523.21    17278.91    480.91 o
  -5  13  13      747.96     1959.17    264.84 o
  -3  13  13     3194.03     3670.18    140.91 o
  -1  13  13     3002.11     3317.24    139.39 o
   1  13  13    28732.72    28565.22    493.39 o
   3  13  13    17476.32    17549.41    832.03 o
   5  13  13    53114.28    54595.13   1488.03 o
  -4  14  13     1114.71     1685.26    268.04 o
  -2  14  13    30679.30    28772.99   1004.44 o
   0  14  13     1229.77     1283.16     68.37 o
   2  14  13    74334.85    71973.48   2387.75 o
   4  14  13    16100.57    15894.33    574.55 o
  -5  15  13    24242.43    25606.94   1472.02 o
  -3  15  13    10316.95     9592.86    245.67 o
  -1  15  13       74.40      274.87     82.91 o
   1  15  13    10598.10    10873.12    256.25 o
   3  15  13    42474.92    41288.01    978.13 o
   5  15  13      228.94      680.32     44.58 o
  -4  16  13       14.14      370.92     34.38 o
  -2  16  13    16722.49    16521.14    703.07 o
   0  16  13     2251.98     2562.28    119.33 o
   2  16  13    13631.18    13985.25    896.27 o
   4  16  13     1426.05     1646.00     85.62 o
  -3  17  13     4635.94     4519.31    671.27 o
  -1  17  13    34896.71    34756.77    516.35 o
   1  17  13        6.07      646.25    103.53 o
   3  17  13    43885.79    43629.49    664.13 o
  -2  18  13     8068.27     8259.40    247.04 o
   0  18  13    34043.46    35412.17   2386.13 o
   2  18  13     7607.76     8272.23    248.80 o
  -1  19  13     3745.12     4315.55    207.91 o
   1  19  13     5000.78     5082.76    201.27 o
   0  20  13     3571.22     4017.95    194.24 o
  -8   0  14     9790.51     8877.68    247.54 o
  -6   0  14     8672.67     8881.62    374.22 o
  -4   0  14    10627.37    12122.28    207.09 o
  -2   0  14    16384.03    16951.28    216.10 o
   0   0  14     3856.96     3273.59    117.83 o
   2   0  14    48417.43    48263.32    461.85 o
   4   0  14    48494.57    48118.21    399.66 o
   6   0  14     3616.40     3250.65    133.57 o
   8   0  14    64017.16    57873.78    747.56 o
  -7   1  14    17446.23    17490.16    383.17 o
  -5   1  14     1220.51     1697.70     60.05 o
  -3   1  14     4416.35     4881.69     87.73 o
  -1   1  14    12281.38    12421.27    231.55 o
   1   1  14      798.56     1411.43     44.27 o
   3   1  14     1723.65     1679.09     52.77 o
   5   1  14      618.87      938.07     41.20 o
   7   1  14    35173.87    32353.98    295.42 o
  -8   2  14     3897.44     4029.58    297.65 o
  -6   2  14     4067.57     3989.77    149.60 o
  -4   2  14      239.49      407.54     56.10 o
  -2   2  14    12814.59    13160.28    192.50 o
   0   2  14     4863.04     4583.08    119.93 o
   2   2  14    11372.32    11666.70    690.97 o
   4   2  14     4125.26     4646.92    129.50 o
   6   2  14    11658.52    12286.77    491.95 o
  -7   3  14    12654.39    12595.65    274.15 o
  -5   3  14    28757.26    30057.41    376.76 o
  -3   3  14    20240.18    21285.13    998.80 o
  -1   3  14    32470.65    32929.62   1186.49 o
   1   3  14     1953.89     2956.65    269.86 o
   3   3  14      974.23     1554.73     73.56 o
   5   3  14     9471.25     9822.75    199.90 o
   7   3  14    17966.78    16515.29    406.78 o
  -6   4  14     6004.19     5475.59    197.29 o
  -4   4  14      287.95      626.78    213.05 o
  -2   4  14    15406.16    16932.91    839.68 o
   0   4  14     2466.16     3050.57    448.46 o
   2   4  14    17500.53    17690.11   1094.25 o
   4   4  14      533.14      688.80     85.06 o
   6   4  14      201.75      410.13     24.89 o
  -7   5  14      522.49      745.40    107.09 o
  -5   5  14    13579.20    13719.41    324.71 o
  -3   5  14    10113.87    10893.07    310.73 o
  -1   5  14      531.76      704.78     62.23 o
   1   5  14    11399.32    11666.28    827.97 o
   3   5  14     2403.03     2413.96     96.65 o
   5   5  14     9505.57     9511.73    203.81 o
   7   5  14     3153.78     3269.69    146.89 o
  -6   6  14     4699.26     5214.48    203.25 o
  -4   6  14     2260.10     3063.03    795.00 o
  -2   6  14      194.37      550.35    167.30 o
   0   6  14    41865.58    37905.01   2531.63 o
   2   6  14     5943.81     6010.07    410.23 o
   4   6  14    16542.69    16361.99    950.87 o
   6   6  14    48139.04    44524.38   2170.26 o
  -7   7  14      889.00      914.13     74.07 o
  -5   7  14    24363.55    24640.70    819.21 o
  -3   7  14       88.29      267.67    106.03 o
  -1   7  14     7482.88     6713.38    156.64 o
   1   7  14        1.34      298.58     62.16 o
   3   7  14       35.55      106.18     20.01 o
   5   7  14    10068.44    11181.27    226.39 o
   7   7  14      369.65      554.22     45.94 o
  -6   8  14     3304.27     3578.59    146.13 o
  -4   8  14     6117.52     5835.98    158.93 o
  -2   8  14      665.80      833.04     45.68 o
   0   8  14    20623.72    18151.42    267.96 o
   2   8  14      566.27      899.69     49.08 o
   4   8  14    10098.75     9680.91    829.80 o
   6   8  14      787.31      788.62     51.07 o
  -7   9  14    31850.15    32233.70   1274.44 o
  -5   9  14      885.68     1002.29     59.69 o
  -3   9  14    71994.29    69040.46    913.06 o
  -1   9  14      384.66      922.40     90.81 o
   1   9  14    32292.83    32376.87   1492.97 o
   3   9  14     6863.65     8016.44    183.31 o
   5   9  14     2452.54     2646.56    260.47 o
   7   9  14    11031.64    11448.23    591.73 o
  -6  10  14       33.01      322.41     85.54 o
  -4  10  14    13583.32    13694.63    638.65 o
  -2  10  14     4983.39     4817.44    144.68 o
   0  10  14    37418.59    35256.95    393.44 o
   2  10  14     4587.63     4422.79    147.51 o
   4  10  14    17894.12    16808.35   1309.44 o
   6  10  14     6073.84     5814.90    194.90 o
  -5  11  14     6157.14     6599.18    192.16 o
  -3  11  14      540.79      520.34    115.71 o
  -1  11  14    38824.98    34147.66    798.59 o
   1  11  14    12129.47    11715.69    233.98 o
   3  11  14     2373.61     2934.72    122.99 o
   5  11  14      509.34      761.89    252.85 o
  -6  12  14     3499.31     3758.40    174.03 o
  -4  12  14     3092.54     2860.64    147.66 o
  -2  12  14    14385.27    12964.33    254.29 o
   0  12  14     2715.59     3041.27    148.50 o
   2  12  14    43511.08    44343.73   2019.60 o
   4  12  14    14385.84    14177.29    884.39 o
   6  12  14     8748.51     8357.61    242.28 o
  -5  13  14        6.80      147.31     59.95 o
  -3  13  14    10291.50     9620.90    340.43 o
  -1  13  14        3.90      183.90    134.73 o
   1  13  14     1112.42     1117.42     50.61 o
   3  13  14      239.27      531.30     27.40 o
   5  13  14      580.20      733.16     39.52 o
  -4  14  14     9615.45     9704.79    949.59 o
  -2  14  14    23507.26    20689.28   1022.43 o
   0  14  14      169.25      220.61     74.47 o
   2  14  14    25054.24    25985.01    376.40 o
   4  14  14     1203.18     1914.58    491.21 o
  -5  15  14    40081.37    39968.96   1730.92 o
  -3  15  14        0.71       91.33    147.43 o
  -1  15  14    51427.97    50326.91   1346.31 o
   1  15  14     6190.51     7117.89    521.42 o
   3  15  14     6490.13     6867.01    211.38 o
   5  15  14     8646.29     9263.38    256.98 o
  -4  16  14     4664.04     4157.19    372.97 o
  -2  16  14    28365.14    26257.73   1152.61 o
   0  16  14    18801.90    18173.27    813.83 o
   2  16  14    30811.25    30961.27   1298.73 o
   4  16  14     1243.87     1481.90    141.33 o
  -3  17  14    18317.13    17491.64    497.71 o
  -1  17  14     4286.20     3958.33    213.81 o
   1  17  14    23891.22    24158.44    713.97 o
   3  17  14     8880.38     9021.87    256.89 o
  -2  18  14      639.34      724.60     55.51 o
   0  18  14    26014.47    27183.01    755.18 o
   2  18  14     1554.33     1712.80    215.05 o
  -1  19  14     4423.24     4880.89    195.38 o
   1  19  14        4.94      202.97     90.18 o
  -7   1  15     1834.96     1843.18     76.77 o
  -5   1  15     5953.85     7077.80    126.50 o
  -3   1  15     1015.76     1350.62     43.63 o
  -1   1  15      802.88     1358.35    123.35 o
   1   1  15    13447.82    12581.24    159.35 o
   3   1  15     2905.32     2887.42     67.89 o
   5   1  15    26975.95    25698.48    230.04 o
   7   1  15     1697.63     1585.21     56.55 o
  -6   2  15    31758.29    31198.35    939.80 o
  -4   2  15     1252.67     1565.47    120.66 o
  -2   2  15    35627.36    36852.13    340.11 o
   0   2  15       51.16     -202.78    491.37 o
   2   2  15     7583.28     8294.31    152.10 o
   4   2  15     1467.62     1764.90    152.11 o
   6   2  15      114.52      825.69    135.61 o
  -7   3  15    11696.31    11835.37    457.26 o
  -5   3  15    12818.35    13849.64    248.16 o
  -3   3  15     8715.71     9102.59    179.47 o
  -1   3  15    12469.79    12420.48    483.71 o
   1   3  15    10882.59    11381.52    642.45 o
   3   3  15     3170.80     3605.09    127.37 o
   5   3  15     9183.63     9596.16    204.20 o
   7   3  15      958.45     1376.24    111.52 o
  -6   4  15     1800.91     2185.58    100.64 o
  -4   4  15    35568.99    37013.25    589.94 o
  -2   4  15     1537.36     1800.64     85.98 o
   0   4  15    12015.09    13640.71   1466.76 o
   2   4  15     1654.66     1616.64    137.77 o
   4   4  15      738.51     1588.86     82.85 o
   6   4  15    16476.87    15517.84    568.74 o
  -7   5  15    11082.15    10097.03    289.14 o
  -5   5  15     4456.13     4986.78    285.23 o
  -3   5  15      592.95     1475.53    149.72 o
  -1   5  15     9355.63     9700.78    650.27 o
   1   5  15     3825.69     4896.75    351.87 o
   3   5  15    43472.69    44721.91   2776.29 o
   5   5  15     3125.54     3073.42    141.04 o
   7   5  15    27481.37    26437.65    427.39 o
  -6   6  15      723.73      894.19     51.47 o
  -4   6  15      109.28      443.45    102.74 o
  -2   6  15       80.44      352.80    124.53 o
   0   6  15     8404.85     8257.54    462.53 o
   2   6  15      911.76      905.13     47.74 o
   4   6  15     7180.97     7584.05    177.38 o
   6   6  15       73.78      233.46     27.59 o
  -7   7  15      496.03      667.14     46.54 o
  -5   7  15     4589.88     4710.47    162.22 o
  -3   7  15     6229.42     6385.66    310.96 o
  -1   7  15     5558.60     5550.97    143.74 o
   1   7  15    17310.06    16704.72    717.64 o
   3   7  15    16463.39    15543.75    289.23 o
   5   7  15     3689.44     4189.50    223.48 o
   7   7  15     1240.55     1379.11     81.38 o
  -6   8  15       12.28      286.78     30.81 o
  -4   8  15    24155.25    24332.76    322.52 o
  -2   8  15      765.52     1038.54    141.63 o
   0   8  15     9332.78     8837.81    194.55 o
   2   8  15     2832.64     3590.74    680.04 o
   4   8  15      154.37      973.84    229.86 o
   6   8  15     2540.28     2578.13    112.25 o
  -5   9  15       34.43      335.40     94.60 o
  -3   9  15    21456.35    20249.43    293.36 o
  -1   9  15     1502.15     1554.68     64.09 o
   1   9  15     5494.80     5410.12    164.13 o
   3   9  15     2356.71     2826.80    117.75 o
   5   9  15      605.24      747.05     44.00 o
  -6  10  15    25644.73    25121.00    903.44 o
  -4  10  15      804.17     1455.43     68.00 o
  -2  10  15     6086.42     6447.37    168.73 o
   0  10  15     1019.93     1168.08    229.80 o
   2  10  15      324.84      460.84     23.88 o
   4  10  15    12226.74    10969.14    903.20 o
   6  10  15      213.92      770.40     98.34 o
  -5  11  15     6765.21     6583.44    205.09 o
  -3  11  15      522.05      657.94     43.08 o
  -1  11  15      164.14      513.88     32.65 o
   1  11  15    10139.51    10173.91    474.94 o
   3  11  15     1611.03     1515.27     71.99 o
   5  11  15    31106.62    30818.83    610.25 o
  -6  12  15       94.86      539.90    172.21 o
  -4  12  15      278.82      351.25     85.36 o
  -2  12  15     6207.03     6379.69    180.39 o
   0  12  15     1848.21     1749.39     79.67 o
   2  12  15    26314.12    26780.81   1160.47 o
   4  12  15      893.63      757.35     86.18 o
   6  12  15     7976.27     7457.35    313.09 o
  -5  13  15     2454.54     2677.38    137.00 o
  -3  13  15     1429.59     1615.25    120.66 o
  -1  13  15    20302.63    17667.69    346.28 o
   1  13  15     2093.47     2410.27    124.96 o
   3  13  15     7931.01     7697.18    210.37 o
   5  13  15       90.73      238.50    179.51 o
  -4  14  15     2830.01     2927.05    317.71 o
  -2  14  15     3424.07     3036.88    141.11 o
   0  14  15     7758.82     7948.55    372.82 o
   2  14  15      465.66      668.18     63.69 o
   4  14  15     2495.21     2683.56    140.72 o
  -3  15  15     6675.35     6510.28    199.51 o
  -1  15  15     2527.46     2426.59    338.16 o
   1  15  15     2161.67     2204.85     96.82 o
   3  15  15     3994.81     4090.24    168.03 o
  -4  16  15     2633.69     2845.98    150.42 o
  -2  16  15      132.16      547.47     41.72 o
   0  16  15     4478.57     4108.64    175.75 o
   2  16  15     3575.54     3639.57    170.38 o
   4  16  15     6790.57     6432.05    700.98 o
  -3  17  15      868.05     1046.16     66.32 o
  -1  17  15     3002.62     3592.19    163.61 o
   1  17  15     4117.29     4119.48    181.11 o
   3  17  15    13174.69    13881.33    311.63 o
  -2  18  15      599.08     1206.88    157.60 o
   0  18  15    19178.88    21389.79   1019.59 o
   2  18  15     3343.38     3431.94    328.11 o
  -1  19  15     1656.44     1829.76    100.20 o
   1  19  15    24257.05    25361.05    448.92 o
  -6   0  16     3786.98     3899.41    152.60 o
  -4   0  16     5809.64     6454.08    164.65 o
  -2   0  16   124482.67   126547.32   1216.51 o
   0   0  16    11585.94    12055.02    206.76 o
   2   0  16   106860.95   107101.55   1050.45 o
   4   0  16    28231.99    30919.21    469.57 o
   6   0  16    11124.90    11121.03    493.10 o
  -7   1  16    37282.26    36741.98    331.67 o
  -5   1  16    10616.27    11190.71    217.22 o
  -3   1  16     1554.98     1911.06    132.16 o
  -1   1  16    15950.51    17201.83    213.25 o
   1   1  16    14894.05    14846.07    187.77 o
   3   1  16     8168.00     8387.72    207.62 o
   5   1  16      724.41     1114.48    168.46 o
   7   1  16    31623.73    30303.08    296.16 o
  -6   2  16      140.60      501.03     61.57 o
  -4   2  16     4304.54     4740.32    144.05 o
  -2   2  16     1996.02     2414.26    123.57 o
   0   2  16    23035.03    21495.95    275.50 o
   2   2  16    10551.25    10432.39    654.59 o
   4   2  16      228.70      471.55     96.04 o
   6   2  16    12550.46    11514.16    341.38 o
  -7   3  16    21818.79    21348.47    362.64 o
  -5   3  16    52813.74    52739.67   1191.17 o
  -3   3  16    10200.63    10783.11    199.82 o
  -1   3  16    30476.26    29808.74    800.90 o
   1   3  16    12385.24    12930.48    799.06 o
   3   3  16     8105.41     8276.35    202.70 o
   5   3  16    44693.77    43442.48   1397.26 o
   7   3  16    20840.77    19950.07    469.78 o
  -6   4  16      153.77      441.98     26.47 o
  -4   4  16     1383.61     1803.45     82.88 o
  -2   4  16    91659.53    95856.44   3741.50 o
   0   4  16     1328.96     1293.03    524.35 o
   2   4  16    34323.67    38622.78   2539.78 o
   4   4  16        2.99      354.97     74.71 o
   6   4  16     7964.06     8446.64    217.46 o
  -7   5  16     1157.69     1339.82     69.85 o
  -5   5  16      991.56     1059.58    197.92 o
  -3   5  16    45082.39    47199.93   1358.36 o
  -1   5  16    15255.37    15531.06   1266.17 o
   1   5  16    31591.22    32253.64   1934.91 o
   3   5  16     2339.97     2975.95    121.33 o
   5   5  16     1249.94     1652.18    208.04 o
   7   5  16     4697.77     4441.16    212.23 o
  -6   6  16     4979.55     4804.98    172.33 o
  -4   6  16    12851.60    13933.53    685.73 o
  -2   6  16     4720.54     5367.38    191.53 o
   0   6  16   113973.91   108431.84   4016.32 o
   2   6  16    13627.66    14316.69    930.25 o
   4   6  16     2664.13     3229.72    121.14 o
   6   6  16     9230.42     9951.46    979.89 o
  -7   7  16     5098.66     4776.99    474.65 o
  -5   7  16    22669.68    23579.18    668.46 o
  -3   7  16    20598.54    21873.17    298.95 o
  -1   7  16     2858.24     3034.20    395.86 o
   1   7  16     7748.98     7770.44    359.14 o
   3   7  16    16494.32    16173.70    645.37 o
   5   7  16    52261.27    53323.12    905.82 o
   7   7  16       75.21      455.82     35.17 o
  -6   8  16     8076.52     8453.28    240.94 o
  -4   8  16        9.98      530.53     62.28 o
  -2   8  16     8798.81     8490.09    189.25 o
   0   8  16     8885.81     8721.25    519.71 o
   2   8  16    10534.80    10390.78    206.84 o
   4   8  16    18053.91    17832.75   1383.54 o
   6   8  16     1404.43     1584.68     90.95 o
  -5   9  16     7702.09     7570.60    498.34 o
  -3   9  16    69305.87    68068.89   1409.98 o
  -1   9  16     5597.38     5302.51    263.75 o
   1   9  16    20427.24    21167.15    685.39 o
   3   9  16    43438.63    43111.68    582.82 o
   5   9  16     5968.75     6209.39    190.39 o
  -6  10  16        0.44      116.03     87.78 o
  -4  10  16    76614.48    70558.23   3831.88 o
  -2  10  16        0.47      382.70     22.74 o
   0  10  16   183512.30   176067.27   4212.71 o
   2  10  16      496.78     1006.97     52.33 o
   4  10  16    12009.62    12293.36    322.51 o
   6  10  16      587.44      641.49     31.32 o
  -5  11  16     2804.29     3224.93    149.28 o
  -3  11  16     8897.17     9249.05    219.49 o
  -1  11  16    60775.37    54522.29    684.90 o
   1  11  16     2555.74     3479.00    261.28 o
   3  11  16    27763.55    27376.50    563.06 o
   5  11  16     5869.09     6455.74    584.17 o
  -4  12  16      544.52     1523.48    784.54 o
  -2  12  16    47777.45    42979.98    478.53 o
   0  12  16     1537.87     1978.81    161.08 o
   2  12  16    44286.51    44225.03   2123.35 o
   4  12  16    16745.47    15859.99   1050.60 o
  -5  13  16    18172.23    17783.52    340.47 o
  -3  13  16     8768.53     8996.63    379.22 o
  -1  13  16      900.06     1180.52    180.40 o
   1  13  16     4879.96     5430.26    566.46 o
   3  13  16    50205.01    48343.25   1308.76 o
   5  13  16     8236.92     8245.02    339.31 o
  -4  14  16    20560.06    19418.92    870.51 o
  -2  14  16       66.50      679.87    121.59 o
   0  14  16    35954.32    36124.63    945.82 o
   2  14  16    16111.49    16921.33    317.33 o
   4  14  16     1846.06     2250.85    227.29 o
  -3  15  16     3336.88     3754.73    302.49 o
  -1  15  16    82808.70    79627.96   2610.20 o
   1  15  16    21704.27    22889.43   1087.51 o
   3  15  16    11827.64    12526.18    323.90 o
  -4  16  16        0.54      121.39    167.47 o
  -2  16  16   132501.11   122001.81   8166.97 o
   0  16  16      588.16      783.31    123.69 o
   2  16  16    57504.32    61528.37   1967.78 o
   4  16  16     3311.70     3262.66    134.47 o
  -3  17  16    28754.45    27113.24   1001.95 o
  -1  17  16     6536.39     7204.83    450.65 o
   1  17  16    73300.83    74946.52    729.27 o
   3  17  16     6050.38     7430.49    345.62 o
  -2  18  16     2374.69     2174.72    108.89 o
   0  18  16    14300.75    15715.70    343.22 o
   2  18  16     3069.98     3636.37    181.33 o
  -7   1  17    55014.11    55140.12   1107.66 o
  -5   1  17    30544.51    32514.36    282.10 o
  -3   1  17     8187.02     8689.91    129.78 o
  -1   1  17   125367.47   132256.80    613.28 o
   1   1  17   261563.61   260140.75   2032.19 o
   3   1  17     2933.27     6485.19    895.60 o
   5   1  17   104290.07    99462.71    671.79 o
   7   1  17    27145.55    25928.81    281.44 o
  -6   2  17    24101.26    24311.36    658.66 o
  -4   2  17   255584.77   254771.97   1905.48 o
  -2   2  17    46279.71    48910.28    418.88 o
   0   2  17     7305.16     2605.57   1539.27 o
   2   2  17    11363.58    13724.17    207.97 o
   4   2  17   320006.88   323576.78   8351.14 o
   6   2  17     2932.61     2806.97    137.05 o
  -7   3  17    35847.50    36299.86    955.78 o
  -5   3  17    62641.14    64353.63    599.74 o
  -3   3  17     4589.12     5427.85    152.52 o
  -1   3  17     2802.81     5066.16    147.34 o
   1   3  17   120792.68   120659.59    633.58 o
   3   3  17    62755.84    64671.30    482.60 o
   5   3  17   124243.67   122105.25   2696.83 o
   7   3  17    44743.14    41954.03    655.55 o
  -6   4  17   159605.88   151365.59   3763.77 o
  -4   4  17    44761.31    45827.43    783.15 o
  -2   4  17    43316.49    47503.29    661.74 o
   0   4  17    38775.13    39928.68   1616.89 o
   2   4  17   122343.37   124867.96   9120.09 o
   4   4  17     1496.52     2766.90    119.68 o
   6   4  17   199720.55   192789.91   3406.53 o
  -7   5  17     6780.54     7456.67    679.40 o
  -5   5  17     6008.34     7023.16    425.41 o
  -3   5  17    84182.70    91047.49   1543.69 o
  -1   5  17   252747.22   238079.34   7984.85 o
   1   5  17   134061.86   141271.42   9308.49 o
   3   5  17   274910.00   285858.03   8287.88 o
   5   5  17     1637.74     2042.34    138.24 o
   7   5  17     9582.75    11009.51   1028.42 o
  -6   6  17      978.66     1482.09    294.62 o
  -4   6  17    54427.80    55362.91    508.73 o
  -2   6  17      884.40     1254.93     72.69 o
   0   6  17      992.05     1136.21   1236.63 o
   2   6  17      952.89     1052.76    117.10 o
   4   6  17    27176.87    30328.03   1010.84 o
   6   6  17     1128.03     1205.39    172.39 o
  -5   7  17    44427.47    44650.70    594.69 o
  -3   7  17   158169.13   160801.44   1176.15 o
  -1   7  17    68849.42    62508.86   3049.92 o
   1   7  17    64842.26    60948.13   1901.23 o
   3   7  17   263913.44   277293.91   6893.39 o
   5   7  17     3081.93     4224.73    375.48 o
  -6   8  17   313323.78   296778.50  12719.84 o
  -4   8  17    22756.70    22485.67    733.62 o
  -2   8  17    83407.40    79091.89    752.02 o
   0   8  17    16949.88    17675.80   1003.62 o
   2   8  17   130400.36   135482.02   3995.42 o
   4   8  17      301.23      912.68    159.25 o
   6   8  17   238116.33   240617.78   8299.26 o
  -5   9  17    32723.75    33933.18    437.32 o
  -3   9  17    37208.14    37088.25    417.60 o
  -1   9  17    18551.49    17274.11    403.26 o
   1   9  17     2418.66     3101.56    128.86 o
   3   9  17    88932.22    88144.27   1720.69 o
   5   9  17    55038.98    54194.36   1581.17 o
  -6  10  17    20079.95    19553.43    364.27 o
  -4  10  17    45266.07    43528.90   1161.55 o
  -2  10  17    39846.20    36563.66    805.41 o
   0  10  17     2020.28     2035.85     89.63 o
   2  10  17    11644.10    11909.79    468.33 o
   4  10  17    84160.33    79956.37   3243.68 o
   6  10  17      429.87      936.76    121.69 o
  -5  11  17     1620.46     1984.78    142.47 o
  -3  11  17    86789.32    80826.64   2428.66 o
  -1  11  17    65508.51    59009.47    572.33 o
   1  11  17   153978.00   151080.39   6576.30 o
   3  11  17    41757.98    42185.06    475.35 o
   5  11  17    21416.19    20736.27    506.53 o
  -4  12  17     2695.39     3949.43   2372.08 o
  -2  12  17    61501.38    56262.21    595.54 o
   0  12  17     3332.12     3275.62    183.82 o
   2  12  17    26086.06    26688.79    696.71 o
   4  12  17     2998.05     3132.97    167.60 o
  -5  13  17    63175.19    61269.32   3869.93 o
  -3  13  17    24959.63    22192.54    362.78 o
  -1  13  17    46205.95    43624.93    864.76 o
   1  13  17    61407.43    63331.68   2352.48 o
   3  13  17     2099.74     2235.64     97.76 o
   5  13  17    71882.89    72218.84   1593.20 o
  -4  14  17   190425.45   172218.00  15809.21 o
  -2  14  17     6657.36     6483.98    207.58 o
   0  14  17       83.39      149.40     89.40 o
   2  14  17        8.14      525.45    157.43 o
   4  14  17   131020.69   126553.24   8673.73 o
  -3  15  17     3019.94     3632.59    310.49 o
  -1  15  17    44823.47    43810.39    542.36 o
   1  15  17    85208.27    86420.65   3575.16 o
   3  15  17      222.76     1005.57    454.52 o
  -2  16  17     2321.71     2495.79    308.35 o
   0  16  17     9330.08     9380.57    741.95 o
   2  16  17     1905.90     1809.68    249.43 o
  -1  17  17   113158.82   113989.41    921.75 o
   1  17  17    81149.95    81730.66   1533.01 o
   0  18  17      414.40      722.29    155.80 o
  -6   0  18    29056.66    28634.62    873.10 o
  -4   0  18     9087.80     8817.36    202.68 o
  -2   0  18   325649.78   341927.06   1236.34 o
   0   0  18      344.42      578.17     40.30 o
   2   0  18   209352.25   215323.31   3356.16 o
   4   0  18     2728.09     3692.67    135.12 o
   6   0  18     6074.23     5936.44    219.27 o
  -7   1  18    36251.32    36716.91    960.78 o
  -5   1  18    89366.44    89436.22    884.47 o
  -3   1  18      639.47      718.23     51.47 o
  -1   1  18   181936.48   185628.20   2572.82 o
   1   1  18   105206.90   105430.98    424.10 o
   3   1  18     2564.19     2411.55     72.44 o
   5   1  18    40116.09    40950.64    312.21 o
   7   1  18    79154.83    72812.09    872.03 o
  -6   2  18     2615.59     2449.04    142.24 o
  -4   2  18    32705.70    34903.49    621.37 o
  -2   2  18      605.99     1162.13     78.04 o
   0   2  18   206338.06   198080.00   1855.71 o
   2   2  18      185.06      661.56    524.84 o
   4   2  18    35555.47    36162.48    591.54 o
   6   2  18       42.65      112.06     72.33 o
  -7   3  18   105889.55   103073.38    835.92 o
  -5   3  18   127637.26   128047.55    831.95 o
  -3   3  18    54232.22    54927.96    481.81 o
  -1   3  18    35161.09    35928.01   1110.71 o
   1   3  18    24634.59    24119.04    292.23 o
   3   3  18    41057.73    41909.07    603.80 o
   5   3  18    98307.55    96353.19   1597.39 o
   7   3  18    98929.73    92665.35    775.43 o
  -6   4  18    15320.41    14867.90    304.26 o
  -4   4  18     2575.25     3027.39    181.43 o
  -2   4  18    48923.38    53164.50    689.92 o
   0   4  18      290.84      502.93   1275.05 o
   2   4  18    63668.05    67922.62   5221.13 o
   4   4  18     6400.93     6496.37    174.33 o
   6   4  18    17845.06    16904.70    315.32 o
  -5   5  18       62.16      444.10     47.28 o
  -3   5  18   151393.84   153183.05   1766.63 o
  -1   5  18   101654.72   106135.67  11010.21 o
   1   5  18    73330.43    76422.71   3925.81 o
   3   5  18   109087.63   113288.37   3842.78 o
   5   5  18    14557.47    14569.99    274.22 o
  -6   6  18     6839.53     6902.08    211.02 o
  -4   6  18    67033.13    66462.95    568.37 o
  -2   6  18     2991.77     3256.23    125.67 o
   0   6  18   114530.86   115091.42   4806.53 o
   2   6  18     2425.70     2594.38    146.68 o
   4   6  18    17851.67    18769.34    600.04 o
   6   6  18     2937.28     3450.39    789.14 o
  -5   7  18    31034.11    30771.04    415.26 o
  -3   7  18   256975.23   247338.20   5087.90 o
  -1   7  18    22308.32    21785.92    352.08 o
   1   7  18    72245.17    69213.84   4855.29 o
   3   7  18   155454.66   163384.91   6573.72 o
   5   7  18    32700.20    34062.83    982.01 o
  -6   8  18      241.57      583.92     87.66 o
  -4   8  18      635.12      610.91     46.58 o
  -2   8  18     9637.76    10429.41    659.89 o
   0   8  18      523.38      638.63    135.05 o
   2   8  18    11541.61    20319.62   8123.96 o
   4   8  18     3384.58     3573.90    298.36 o
   6   8  18     1092.05     1346.38    403.86 o
  -5   9  18   115035.68   112298.94   2331.57 o
  -3   9  18    48475.86    48468.91    780.57 o
  -1   9  18     1252.74     1947.58    850.74 o
   1   9  18     1766.51     2204.77    110.39 o
   3   9  18    30747.74    29733.07    546.66 o
   5   9  18   136131.91   137447.06   2553.79 o
  -4  10  18    17719.20    17019.67    793.22 o
  -2  10  18       13.87      344.29     38.46 o
   0  10  18   206559.17   203448.86   6720.71 o
   2  10  18     7030.87     6678.76    187.59 o
   4  10  18    22939.86    22084.03   1383.65 o
  -5  11  18     1969.93     2328.38     98.24 o
  -3  11  18    24789.52    24030.48   1239.44 o
  -1  11  18    32746.28    29616.42    414.22 o
   1  11  18    58889.81    57959.79   1787.32 o
   3  11  18       45.36      962.94    605.41 o
   5  11  18        9.20      239.70    121.82 o
  -4  12  18      260.47     2688.78   1794.28 o
  -2  12  18   135964.50   121615.55    844.59 o
   0  12  18     1346.07     1864.29    453.57 o
   2  12  18    86481.47    87895.59   1604.16 o
   4  12  18     3030.28     2888.20    210.58 o
  -3  13  18    35454.06    31381.64    697.64 o
  -1  13  18    75765.13    72587.59   2321.12 o
   1  13  18    23345.14    24268.33   1190.32 o
   3  13  18     8547.24     9060.73    243.37 o
  -4  14  18     9895.74     9557.58    363.57 o
  -2  14  18      829.29     1279.98    113.50 o
   0  14  18     8507.51    10009.61   1237.98 o
   2  14  18     2493.73     2918.29    211.44 o
   4  14  18     4396.38     5069.16    204.77 o
  -3  15  18     3595.91     3428.25    167.17 o
  -1  15  18    30107.03    28894.29    596.44 o
   1  15  18    39318.49    40940.54   1849.48 o
   3  15  18    13496.69    14237.59    311.96 o
  -2  16  18    38601.38    38499.22   1880.23 o
   0  16  18     2269.06     2316.95    108.05 o
   2  16  18    43228.77    46177.77   1288.73 o
  -1  17  18    60007.01    59440.04   2475.69 o
   1  17  18     5917.67     6858.06    231.99 o
  -5   1  19    33197.51    32947.57    307.46 o
  -3   1  19    16620.47    16274.46    185.71 o
  -1   1  19    19271.91    19534.96    212.87 o
   1   1  19     5631.18     5842.45    167.19 o
   3   1  19    33371.70    30946.90    314.92 o
   5   1  19     6954.39     7047.54    136.67 o
  -6   2  19    25860.47    24221.00    376.22 o
  -4   2  19    60847.22    60824.03    886.12 o
  -2   2  19     8673.73     8866.50    194.54 o
   0   2  19     1270.53    -1063.09   1577.87 o
   2   2  19     1873.87     2099.02     92.76 o
   4   2  19    65211.21    65810.70    541.75 o
   6   2  19     5000.03     5006.28    173.82 o
  -5   3  19    72953.89    72947.15   1899.44 o
  -3   3  19    37328.76    36981.13    405.35 o
  -1   3  19    13339.35    12844.32    240.62 o
   1   3  19     9435.82     9977.78    193.11 o
   3   3  19    22787.47    23261.07    306.03 o
   5   3  19    39497.11    38974.31    510.77 o
  -6   4  19    45792.16    43564.27    512.24 o
  -4   4  19    26148.04    26236.49    363.44 o
  -2   4  19    17123.20    17266.95    275.43 o
   0   4  19     7736.38     8335.20    528.30 o
   2   4  19    22754.47    22891.16   1177.88 o
   4   4  19      105.69      675.28     42.21 o
   6   4  19    22820.99    22033.34    358.94 o
  -5   5  19     5784.30     5306.03    201.45 o
  -3   5  19    50305.31    52365.62    591.05 o
  -1   5  19     2190.03     2429.63    119.33 o
   1   5  19     6504.66     7602.09    559.48 o
   3   5  19      164.04     1087.78     99.49 o
   5   5  19     6500.45     6203.78    191.30 o
  -6   6  19       26.48      354.18     27.94 o
  -4   6  19    10422.16    10991.67    238.90 o
  -2   6  19     5908.24     6629.33    208.14 o
   0   6  19     1072.51     1390.56   1900.34 o
   2   6  19    14994.47    15409.33    368.10 o
   4   6  19    28180.76    29699.23   1436.47 o
   6   6  19     5610.23     5717.49    195.78 o
  -5   7  19     8581.48     9067.40    250.01 o
  -3   7  19    56430.03    56733.64   1560.07 o
  -1   7  19     3197.15     3333.21    166.04 o
   1   7  19     8381.77     8494.58    200.69 o
   3   7  19    49145.77    48946.73   2631.72 o
   5   7  19   107000.19   107535.38   2035.61 o
  -6   8  19    50372.13    47420.48   2658.07 o
  -4   8  19    11771.49    12159.85    254.16 o
  -2   8  19     7976.49     8076.33    328.39 o
   0   8  19      822.12     1214.14    386.52 o
   2   8  19    38163.39    39199.45   1685.89 o
   4   8  19    12570.05    12708.94    667.78 o
   6   8  19    55562.27    55981.38   1787.39 o
  -5   9  19    66692.41    67132.59    647.79 o
  -3   9  19    15810.05    15220.26    819.05 o
  -1   9  19     1171.87     1117.82    103.21 o
   1   9  19      618.81      806.73     45.85 o
   3   9  19    31231.17    31926.43   1316.49 o
   5   9  19    24729.32    25143.31    396.23 o
  -4  10  19    14122.33    12642.25    911.68 o
  -2  10  19    26469.57    24729.62    393.86 o
   0  10  19      352.58      336.28     90.07 o
   2  10  19    10753.25    11308.25    465.60 o
   4  10  19    13370.85    12640.44    993.72 o
  -5  11  19     3001.12     3559.93    173.71 o
  -3  11  19     2813.53     2832.97    140.45 o
  -1  11  19    16075.34    15374.78    303.93 o
   1  11  19     7009.48     7332.25    461.31 o
   3  11  19     4211.97     4708.69    171.00 o
   5  11  19    11591.73    11513.98    282.33 o
  -4  12  19     3974.46     4887.29   1057.78 o
  -2  12  19     9798.86     9631.96    349.11 o
   0  12  19    32942.71    32685.29   1934.17 o
   2  12  19    37640.82    36932.93   1064.72 o
   4  12  19    31095.60    29741.24   1749.33 o
  -3  13  19     2356.16     3136.59    151.20 o
  -1  13  19     2199.21     2699.31    195.71 o
   1  13  19    25491.87    26296.41    957.40 o
   3  13  19    90882.63    89731.11   3595.21 o
  -2  14  19        1.14      251.57    143.66 o
   0  14  19     7370.47     7868.04    443.81 o
   2  14  19    10990.39    10999.49    552.21 o
  -3  15  19     7144.29     6725.86    224.47 o
  -1  15  19     5997.94     6320.25    562.39 o
   1  15  19    12437.96    12795.64    902.44 o
   3  15  19     2084.16     2473.56    108.86 o
  -2  16  19      264.57      305.30    107.00 o
   0  16  19    20693.69    22698.02    415.72 o
   2  16  19     3534.42     4231.15    330.96 o
  -6   0  20     1860.93     2842.74    145.77 o
  -4   0  20      752.07      835.94     54.55 o
  -2   0  20    17119.43    18074.15    282.69 o
   0   0  20    21394.47    20596.19    314.39 o
   2   0  20    49874.84    48652.79    428.83 o
   4   0  20    14088.36    13286.71    248.64 o
   6   0  20    52302.76    48601.59    697.77 o
  -5   1  20     4919.01     4946.48    123.16 o
  -3   1  20     2021.62     2669.08     82.07 o
  -1   1  20      922.68     1342.09     54.75 o
   1   1  20     4332.29     4418.10     95.83 o
   3   1  20     2537.34     2664.81     79.76 o
   5   1  20     5584.87     5400.65    123.20 o
  -6   2  20    11629.92    10672.47    263.81 o
  -4   2  20     4792.93     5244.78    266.65 o
  -2   2  20       73.39      295.20     18.34 o
   0   2  20     7831.51     6783.91    205.83 o
   2   2  20     5160.56     5205.89    146.81 o
   4   2  20    21779.57    20903.53    317.96 o
   6   2  20     1183.31     1340.59     98.07 o
  -5   3  20     6376.53     7104.81    208.98 o
  -3   3  20    13117.65    13607.92    254.11 o
  -1   3  20     3154.72     4104.99    374.42 o
   1   3  20     6368.45     6427.94    207.91 o
   3   3  20      169.85      656.37     93.37 o
   5   3  20     1485.81     1588.94     98.65 o
  -6   4  20      396.08      929.67    125.38 o
  -4   4  20      689.90     1076.14    184.66 o
  -2   4  20     2340.34     2592.22    150.76 o
   0   4  20    15347.64    16147.23    647.98 o
   2   4  20     2575.15     2718.05    203.31 o
   4   4  20     5631.24     5411.23    171.66 o
   6   4  20    20741.05    18735.45    733.71 o
  -5   5  20     1006.09     1186.31     65.28 o
  -3   5  20     3568.86     3486.09    236.87 o
  -1   5  20     5554.03     5812.40    223.40 o
   1   5  20        6.54      136.25     54.54 o
   3   5  20      170.23      465.88     22.58 o
   5   5  20      304.42      627.03    166.91 o
  -6   6  20     3468.49     3312.66    160.46 o
  -4   6  20     1039.59     1508.07     73.71 o
  -2   6  20     6648.28     7610.36    251.38 o
   0   6  20    14153.75    13289.75   1038.20 o
   2   6  20    25732.81    25819.25   1760.02 o
   4   6  20    32868.46    32452.01   1832.65 o
   6   6  20      194.89      506.72     99.45 o
  -5   7  20     3371.32     3412.04    235.95 o
  -3   7  20     8215.43     8199.24    431.56 o
  -1   7  20      356.99      625.63     56.22 o
   1   7  20     4088.44     4241.53    243.77 o
   3   7  20      309.74      492.84     25.42 o
   5   7  20     3257.54     3341.62    157.05 o
  -4   8  20     5012.10     5078.99    175.32 o
  -2   8  20     8035.40     7490.36    197.29 o
   0   8  20       17.42      484.65    147.39 o
   2   8  20     9407.79     9190.54    484.58 o
   4   8  20      222.27     1216.40    581.57 o
  -5   9  20    27764.68    27475.30    624.83 o
  -3   9  20      235.52      331.55     97.27 o
  -1   9  20    36981.52    32339.54    423.03 o
   1   9  20     2515.29     2976.38    133.23 o
   3   9  20     2304.72     2630.08    134.06 o
   5   9  20     3224.52     3822.76    174.78 o
  -4  10  20     2145.40     2337.78    307.57 o
  -2  10  20    14029.91    13202.10    463.45 o
   0  10  20      932.27     1170.89     56.51 o
   2  10  20    25434.10    25433.65    960.90 o
   4  10  20     9935.40     9442.82    648.51 o
  -3  11  20    13889.21    13284.89    694.30 o
  -1  11  20     1099.27     1351.24    110.31 o
   1  11  20     7511.11     7744.12    221.93 o
   3  11  20     5391.05     6026.44    196.09 o
  -4  12  20      105.27      605.32     33.28 o
  -2  12  20     6057.79     5193.06    188.97 o
   0  12  20    21180.07    20611.25    968.88 o
   2  12  20    14009.02    14195.42    298.03 o
   4  12  20    19768.32    18726.43   1363.17 o
  -3  13  20       13.32      198.91     70.33 o
  -1  13  20     2268.58     2652.64    246.11 o
   1  13  20     2862.17     3217.84    567.21 o
   3  13  20     1423.66     1573.68     91.77 o
  -2  14  20     2901.39     2935.55    239.62 o
   0  14  20    17669.29    17445.89   1081.92 o
   2  14  20       94.57      307.61     84.87 o
  -1  15  20     1779.84     1801.01    202.92 o
   1  15  20    18012.51    18830.44    375.89 o
   0  16  20    24842.06    24463.21   1679.33 o
  -5   1  21     3779.45     4151.73    201.03 o
  -3   1  21     5399.81     5418.78    117.56 o
  -1   1  21     3532.29     3465.93    100.41 o
   1   1  21        1.53     1002.74    607.60 o
   3   1  21     1901.93     2078.68     79.18 o
   5   1  21     4977.00     4654.26    129.98 o
  -6   2  21    13468.85    13139.50    444.65 o
  -4   2  21    13724.90    14847.15    282.59 o
  -2   2  21      514.40      847.51     67.94 o
   0   2  21    10462.38     9637.01    236.92 o
   2   2  21      844.65     1343.78    236.55 o
   4   2  21     3293.95     3633.81    146.16 o
   6   2  21     1458.40     1588.93     86.43 o
  -5   3  21    18899.41    18386.19    340.07 o
  -3   3  21    17208.21    16280.57    293.15 o
  -1   3  21     2380.65     2680.83    125.15 o
   1   3  21      342.08      468.51    233.54 o
   3   3  21      842.05     1772.26    594.46 o
   5   3  21      202.00      622.11     71.58 o
  -6   4  21    16836.69    16684.39    334.35 o
  -4   4  21     3926.92     4431.06    372.28 o
  -2   4  21    10549.83    11181.58    237.92 o
   0   4  21      578.61      301.32   1087.78 o
   2   4  21     4536.55     4711.19    272.26 o
   4   4  21     2798.03     3046.66    137.71 o
  -5   5  21     3108.10     3470.63    203.07 o
  -3   5  21     3648.29     4050.09    293.52 o
  -1   5  21     3673.85     3175.15    142.93 o
   1   5  21     7122.33     7847.89    530.40 o
   3   5  21      663.21     1013.26     71.60 o
   5   5  21    12409.45    13226.14    377.32 o
  -4   6  21      133.47      132.94     88.57 o
  -2   6  21     1594.87     2020.29     84.05 o
   0   6  21      702.07      888.54    460.55 o
   2   6  21    10444.61    11451.70    964.43 o
   4   6  21      309.07      321.19     89.96 o
  -5   7  21      154.72      355.43    152.92 o
  -3   7  21     9963.79    10338.09    243.43 o
  -1   7  21     1604.28     2252.61    598.88 o
   1   7  21     1085.30     1134.25    184.79 o
   3   7  21     9345.88     9959.36    985.63 o
   5   7  21      333.62      646.47     53.87 o
  -4   8  21     3078.58     3261.24    188.32 o
  -2   8  21     4882.78     4885.30    170.68 o
   0   8  21     5209.77     5066.69    176.00 o
   2   8  21     3429.75     3570.67    148.98 o
   4   8  21     1670.66     2030.31    112.08 o
  -5   9  21    27650.60    27635.36    430.27 o
  -3   9  21      161.14      242.57     58.32 o
  -1   9  21     6937.00     6138.28    198.93 o
   1   9  21     1700.09     1987.09     85.68 o
   3   9  21      129.89      682.39    186.42 o
   5   9  21     6107.28     6321.30    215.12 o
  -4  10  21     7677.86     7076.09    214.73 o
  -2  10  21      460.38      724.04    209.21 o
   0  10  21      486.48      571.93    239.79 o
   2  10  21     6177.69     6679.55    208.96 o
   4  10  21       53.07      302.99     31.54 o
  -3  11  21     3652.14     3741.06    164.01 o
  -1  11  21      723.73     1209.81     68.40 o
   1  11  21     1399.88     1535.32     86.32 o
   3  11  21     9130.87     9753.01    491.86 o
  -2  12  21      350.98      394.27     51.42 o
   0  12  21    15101.96    15722.73    857.14 o
   2  12  21     2990.99     2963.16    153.59 o
  -3  13  21     2929.88     3179.32    158.98 o
  -1  13  21     3161.66     3316.30    171.56 o
   1  13  21    11116.63    11026.30    285.78 o
   3  13  21     3192.81     3603.27    234.00 o
  -2  14  21     4048.85     3997.46    178.60 o
   0  14  21       36.95      117.00     82.74 o
   2  14  21     9739.07    10116.87    275.51 o
  -1  15  21     9286.90     9365.11    653.20 o
   1  15  21       74.50      267.24    197.77 o
  -4   0  22    28935.90    29463.35    998.45 o
  -2   0  22     7697.44     7826.44    208.05 o
   0   0  22   132688.83   128840.17   1192.33 o
   2   0  22    35104.09    33641.58    380.13 o
   4   0  22     6760.47     6454.02    243.16 o
  -5   1  22    13994.69    14658.76    212.11 o
  -3   1  22    19903.02    20385.93    233.87 o
  -1   1  22     1709.14     1646.54     61.39 o
   1   1  22      591.67      620.45     49.84 o
   3   1  22     4706.95     5261.90    118.02 o
   5   1  22    40326.52    38750.34    374.19 o
  -4   2  22      630.57      913.90     69.69 o
  -2   2  22     7839.49     8796.14    578.11 o
   0   2  22     4927.80     3807.71    309.05 o
   2   2  22    15163.05    14440.01    256.51 o
   4   2  22    11859.81    12037.68    391.18 o
  -5   3  22    37048.21    36166.90    479.82 o
  -3   3  22    54355.11    53997.92    541.37 o
  -1   3  22       60.54      257.41     42.75 o
   1   3  22        4.34      121.01     78.40 o
   3   3  22    38032.30    35956.66    419.67 o
   5   3  22    23634.72    24092.66    375.00 o
  -4   4  22    12958.36    13530.17    295.06 o
  -2   4  22     1326.81     1303.22     72.91 o
   0   4  22    61118.90    62585.91    568.20 o
   2   4  22     3076.74     3410.87    355.74 o
   4   4  22     4130.81     4198.39    163.96 o
  -5   5  22     7650.22     8011.25    235.95 o
  -3   5  22     3379.28     3607.45    167.21 o
  -1   5  22    45900.12    43440.96   2641.16 o
   1   5  22     6123.52     6413.69    752.77 o
   3   5  22      859.50     1166.86    128.84 o
   5   5  22      521.83      992.12    207.86 o
  -4   6  22      220.67      532.18     44.98 o
  -2   6  22    75248.67    76535.61    834.10 o
   0   6  22    16656.17    15734.30   1195.71 o
   2   6  22    36195.31    38676.67   1186.94 o
   4   6  22    18865.89    19008.14    887.19 o
  -5   7  22    17604.14    18443.11    356.04 o
  -3   7  22     4080.09     4990.45    186.57 o
  -1   7  22     4600.30     4542.66    392.04 o
   1   7  22     9125.78     7868.62    596.07 o
   3   7  22    32564.21    33186.34    547.67 o
   5   7  22     7467.84     7649.55    233.51 o
  -4   8  22    12131.56    11006.74    277.66 o
  -2   8  22     1214.62     1486.83    210.81 o
   0   8  22     4724.05     5173.78    185.41 o
   2   8  22     8892.22     8834.61    283.49 o
   4   8  22      317.82      380.44    112.14 o
  -3   9  22     3589.27     3772.04    184.43 o
  -1   9  22    36291.97    33302.43    752.17 o
   1   9  22    24323.16    24668.14    380.40 o
   3   9  22      515.55     1377.85    644.28 o
  -4  10  22       14.96      284.66     88.40 o
  -2  10  22   115698.55   107150.95   1166.52 o
   0  10  22      319.42      457.49     41.33 o
   2  10  22    84589.59    81470.46    710.54 o
   4  10  22      448.81      901.98    171.80 o
  -3  11  22    26294.69    24623.91    794.28 o
  -1  11  22     7597.24     8013.93    244.30 o
   1  11  22    44238.68    43762.83    662.69 o
   3  11  22     1011.08     1566.58     90.45 o
  -2  12  22      114.33      304.16     32.39 o
   0  12  22    59989.47    57998.02   1743.16 o
   2  12  22    12974.09    12910.44    305.52 o
  -1  13  22      398.86      921.05    249.14 o
   1  13  22    12496.89    12700.03    698.94 o
   0  14  22     1247.55     1498.55     83.51 o
  -5   1  23      747.72     1111.11    192.74 o
  -3   1  23    42344.92    46328.64    359.68 o
  -1   1  23   103834.21   104095.30   1041.80 o
   1   1  23    35767.81    36397.92    300.49 o
   3   1  23   114746.59   111393.09    936.17 o
   5   1  23      515.54      905.38     35.80 o
  -4   2  23    30708.02    30333.70    424.71 o
  -2   2  23    61610.56    66306.94   1465.36 o
   0   2  23    28526.91    28264.15    714.15 o
   2   2  23   126951.01   120726.97    772.93 o
   4   2  23      142.30     1307.38    658.32 o
  -5   3  23     8590.09     9870.27    270.80 o
  -3   3  23    11093.22    14107.76    286.94 o
  -1   3  23    23345.70    22712.58   1318.13 o
   1   3  23    16439.31    15419.37    275.96 o
   3   3  23   114531.20   109255.66    757.48 o
   5   3  23    51804.64    47320.05    542.87 o
  -4   4  23   104964.86   105443.78   2414.51 o
  -2   4  23    36368.10    37347.00    456.15 o
   0   4  23     5306.73     4593.06   1972.70 o
   2   4  23    10478.23    11517.04    241.98 o
   4   4  23   177616.86   171006.45   2338.89 o
  -5   5  23     2432.11     3863.59    703.74 o
  -3   5  23    85878.55    86028.02    724.68 o
  -1   5  23    81818.82    79668.74  11546.10 o
   1   5  23   226666.02   222471.47   3180.83 o
   3   5  23    42143.46    42908.97    960.11 o
   5   5  23    44806.26    44137.11   1269.50 o
  -4   6  23      647.77      826.57     39.58 o
  -2   6  23    11027.97    10516.21    295.47 o
   0   6  23      142.16      323.31    446.05 o
   2   6  23     4121.54     4025.36    240.45 o
   4   6  23      618.01      977.81    212.76 o
  -3   7  23     5625.60     6279.70    309.64 o
  -1   7  23    63254.86    59399.53   2100.46 o
   1   7  23   117373.81   119901.42   5942.65 o
   3   7  23     5915.42     6293.37    332.31 o
  -4   8  23   216991.94   205424.03   9349.94 o
  -2   8  23    25205.97    24750.74    793.83 o
   0   8  23      720.21      902.57     44.66 o
   2   8  23     5777.41     7485.00    803.67 o
   4   8  23   233283.11   237459.98  12799.23 o
  -3   9  23      541.81     1117.08    128.81 o
  -1   9  23     2244.50     3438.41    325.32 o
   1   9  23    60253.99    59339.62    605.03 o
   3   9  23    22020.62    20666.40    481.06 o
  -2  10  23     8084.22     7467.73    234.15 o
   0  10  23    17396.65    19954.87   2248.06 o
   2  10  23    34739.63    34824.87    980.33 o
  -3  11  23     7542.05     8070.50    301.89 o
  -1  11  23   130183.45   116197.47   1961.87 o
   1  11  23    58432.07    61758.09   1040.32 o
   3  11  23    55090.60    53874.48   2293.47 o
  -2  12  23      923.26      997.42     77.05 o
   0  12  23      403.11      717.46    206.86 o
   2  12  23      482.40      677.56     79.33 o
  -1  13  23     4268.29     4354.64    200.22 o
   1  13  23     1412.31     1688.36     95.75 o
  -4   0  24   144853.91   148973.92    986.84 o
  -2   0  24     8291.84     8748.19    250.81 o
   0   0  24   731106.88   766716.38   5299.58 o
   2   0  24      329.20      626.42     50.22 o
   4   0  24   104984.83   101490.05   3120.15 o
  -3   1  24    78898.02    80704.25    494.24 o
  -1   1  24    61812.80    56407.88   4027.48 o
   1   1  24    42793.31    41133.74    488.90 o
   3   1  24    24340.03    24931.39    256.44 o
  -4   2  24     1166.97     1627.89    243.33 o
  -2   2  24   104939.13   110933.99   6116.59 o
   0   2  24     1270.54      276.07    372.90 o
   2   2  24    59883.68    58530.10    547.26 o
   4   2  24        0.57     1004.95    482.26 o
  -3   3  24    50774.20    51799.38   1924.94 o
  -1   3  24      970.92      657.97   2881.61 o
   1   3  24       85.08      383.87    173.48 o
   3   3  24    29456.91    29049.08    697.31 o
  -4   4  24    35901.34    36209.95    969.74 o
  -2   4  24     4559.48     5750.27   1272.23 o
   0   4  24   108027.26   110542.08   1593.55 o
   2   4  24      911.69     1223.29    155.89 o
   4   4  24     9716.65     9540.62    252.64 o
  -3   5  24    74594.59    74684.87   1404.57 o
  -1   5  24    90964.54    84415.94  18787.78 o
   1   5  24   101265.71    98606.55    755.60 o
   3   5  24    16946.90    17334.58    507.01 o
  -4   6  24     6058.83     7133.48    458.48 o
  -2   6  24   289577.34   286180.03   3121.12 o
   0   6  24     1726.58     1855.14    327.85 o
   2   6  24   266658.50   276935.69   1329.68 o
   4   6  24     1875.74     2380.57    128.42 o
  -3   7  24    11562.22    12135.91    287.30 o
  -1   7  24    72621.05    65758.99   5537.02 o
   1   7  24    34018.56    35583.95   2043.25 o
   3   7  24     7398.89     7371.82    774.66 o
  -2   8  24       20.35      118.46     75.71 o
   0   8  24     1563.73     1758.92    187.72 o
   2   8  24      802.51     1735.16    671.70 o
  -3   9  24     6606.94     6649.70    278.60 o
  -1   9  24    16787.37    15689.69    743.15 o
   1   9  24     5957.22     6718.22    310.76 o
   3   9  24    20717.27    20996.67   1376.51 o
  -2  10  24   168413.86   154499.64   6825.35 o
   0  10  24       68.66     1288.91    743.48 o
   2  10  24   124830.19   122226.92    926.85 o
  -1  11  24    76258.66    69831.91    733.89 o
   1  11  24    18991.16    21260.07   2330.71 o
   0  12  24   269105.75   269973.28  10884.38 o
  -3   1  25     1363.91     1393.19     43.42 o
  -1   1  25      300.80    -3082.11   3082.11 o
   1   1  25     1251.29     1331.16     56.47 o
   3   1  25       29.78       86.55     53.48 o
  -4   2  25    30485.25    30293.34    451.10 o
  -2   2  25     4030.35     3900.69    179.55 o
   0   2  25     5240.84     5160.08    208.07 o
   2   2  25    24449.80    23074.50    351.25 o
   4   2  25     6502.35     6751.09    208.95 o
  -3   3  25    23139.77    23947.15   1762.82 o
  -1   3  25     3754.99     2385.27   1616.99 o
   1   3  25      114.75      400.41     81.14 o
   3   3  25    11494.92    11151.55    257.15 o
  -4   4  25    12089.04    11815.29    401.16 o
  -2   4  25    27327.72    27846.73    645.82 o
   0   4  25     1531.42     1300.86   1658.25 o
   2   4  25      665.95     1412.50    111.11 o
   4   4  25    10876.01    10626.59    269.11 o
  -3   5  25      281.87      678.13    185.56 o
  -1   5  25     6207.66     5041.54  14046.07 o
   1   5  25      315.99      589.85    458.32 o
   3   5  25      786.70     1015.25     62.70 o
  -2   6  25      653.84      649.88    558.95 o
   0   6  25     5564.22     5523.20    191.08 o
   2   6  25     3904.97     3598.50    468.45 o
  -3   7  25      619.32     1035.38     52.76 o
  -1   7  25     2714.55     2191.47   5184.88 o
   1   7  25     4191.21     4065.95    565.21 o
   3   7  25    24116.62    25085.04   1036.43 o
  -2   8  25    12595.52    12251.24    535.39 o
   0   8  25     5878.98     6523.46    466.33 o
   2   8  25     2539.62     2929.44    154.47 o
  -1   9  25     2655.25     2469.32    154.79 o
   1   9  25     2170.58     2804.89    130.78 o
   0  10  25    15469.00    15697.98    387.69 o
  -2   0  26     1716.53     2044.21    140.22 o
   0   0  26     2972.92     2965.63    182.74 o
   2   0  26    17562.24    16882.37    307.88 o
  -3   1  26     6552.79     7221.71    159.16 o
  -1   1  26     7566.66     7213.96    176.22 o
   1   1  26      983.91     1456.60    125.28 o
   3   1  26      347.64      513.35     31.50 o
  -2   2  26     5867.07     5912.01    207.93 o
   0   2  26     1314.48     1549.81    136.02 o
   2   2  26     8434.09     8216.54    223.31 o
  -3   3  26    15748.82    15920.22    339.09 o
  -1   3  26    24699.36    23897.21    945.08 o
   1   3  26     7037.45     7100.50    336.22 o
   3   3  26     2483.99     2696.20    222.07 o
  -2   4  26     2965.95     3183.22    160.37 o
   0   4  26      199.89      205.18    105.62 o
   2   4  26     7638.14     7252.71    300.50 o
  -3   5  26     4227.51     4278.98    220.72 o
  -1   5  26       46.91     -367.75    949.53 o
   1   5  26     1817.51     1726.87     86.95 o
   3   5  26      436.46      733.24     98.23 o
  -2   6  26       20.50      173.08     79.70 o
   0   6  26    13536.86    11957.42    480.81 o
   2   6  26     6303.71     6637.35    470.42 o
  -1   7  26    14812.23    14463.92   1420.05 o
   1   7  26     1514.23     2099.54    232.33 o
   0   8  26    12203.54    11328.00    606.29 o
  -1   1  27     3501.91     1574.07    609.49 o
   1   1  27      505.26      726.01     82.28 o
  -2   2  27     6337.71     6802.33    230.69 o
   0   2  27      366.63      191.40    160.17 o
   2   2  27     5848.89     5540.05    200.15 o
  -1   3  27     7072.85     3879.36   6348.88 o
   1   3  27      797.99      884.34     55.24 o
  -2   4  27     4053.22     4130.69    183.62 o
   0   4  27     2865.74     2964.12    140.60 o
   2   4  27      152.73      213.26     86.30 o
  -1   5  27     1125.27      982.18    844.94 o
   1   5  27     2565.94     2517.40    164.52 o
   0   6  27     5832.25     3676.33   1106.03 o
   0   0  28    23050.85    23418.39    634.63 o
  -1   1  28    16807.71    14038.50   1052.37 o
   1   1  28     4762.53     3219.65    147.85 o
   0   2  28    22751.35    22359.62    429.06 o
  -1   3  28    29123.34    27286.62   3105.48 o
   1   3  28     3062.90     3291.81    162.90 o
   0   4  28     4770.79     4364.54    472.04 o
 
